# Supplementary material for: Perfluorocycloparaphenylenes
Source: Nat Commun. 2022 Jun 28;13:3713. doi: 10.1038/s41467-022-31530-x (PMC9240036; doi:10.1038/s41467-022-31530-x)
Supplement: Supplementary file 3 — Supplementary Dataset 1 [file 41467_2022_31530_MOESM3_ESM.xlsx]

## Sheet: Sheet1
	abs					lumi
		PF[10]CPP	PF[12]CPP	PF[14]CPP			PF[10]CPP	PF[12]CPP	PF[14]CPP
	250	0.419313	0.375919	0.502429		299.512	-0.233147	-0.220556	-0.299212
	250.2	0.421851	0.38039	0.503038		300.273	-0.22403	-0.219768	-0.296342
	250.4	0.425884	0.384997	0.51352		301.034	-0.208373	-0.218088	-0.290222
	250.6	0.432359	0.392069	0.508985		301.794	-0.202002	-0.219524	-0.292428
	250.8	0.436481	0.393516	0.522001		302.555	-0.187988	-0.214702	-0.290933
	251	0.442235	0.399232	0.525808		303.315	-0.172066	-0.203559	-0.288567
	251.2	0.447007	0.402069	0.526808		304.076	-0.15422	-0.189688	-0.280223
	251.4	0.450039	0.40832	0.53534		304.836	-0.140216	-0.179481	-0.266975
	251.6	0.455747	0.412553	0.545917		305.597	-0.116194	-0.16179	-0.237434
	251.8	0.460445	0.417476	0.541511		306.357	-0.0933799	-0.143955	-0.203213
	252	0.46622	0.423776	0.556002		307.118	-0.0711215	-0.120767	-0.174831
	252.2	0.472254	0.428785	0.551717		307.878	-0.0445361	-0.0946572	-0.156223
	252.4	0.47653	0.434623	0.560254		308.638	-0.0158317	-0.0673152	-0.144557
	252.6	0.483878	0.440673	0.569148		309.398	0.00882198	-0.0424557	-0.129697
	252.8	0.487286	0.446234	0.569561		310.159	0.0269281	-0.0200436	-0.116333
	253	0.494141	0.452581	0.573381		310.919	0.0505835	-0.000411166	-0.0999918
	253.2	0.499076	0.459073	0.582456		311.679	0.0688225	0.0157112	-0.0808801
	253.4	0.503195	0.460966	0.588345		312.439	0.0831962	0.0297242	-0.0593963
	253.6	0.508922	0.46852	0.597869		313.199	0.0968029	0.0409134	-0.0492495
	253.8	0.519131	0.473862	0.599699		313.959	0.116398	0.057743	-0.0608581
	254	0.527735	0.482583	0.609126		314.719	0.128553	0.064883	-0.0593864
	254.2	0.534059	0.492205	0.612214		315.479	0.148016	0.0743367	-0.065043
	254.4	0.530192	0.498688	0.620948		316.239	0.166239	0.0841404	-0.0606592
	254.6	0.543737	0.50278	0.625102		316.999	0.179723	0.0896771	-0.0535702
	254.8	0.548889	0.506827	0.636658		317.759	0.197596	0.0977853	-0.0383446
	255	0.556154	0.51547	0.64168		318.519	0.21629	0.107983	-0.0335689
	255.2	0.561951	0.523523	0.649168		319.279	0.22974	0.112759	-0.00958099
	255.4	0.568441	0.528713	0.652602		320.039	0.251545	0.122601	0.00206874
	255.6	0.57281	0.535392	0.661338		320.798	0.277762	0.135958	0.0277865
	255.8	0.581987	0.543178	0.664331		321.558	0.297205	0.138476	0.0590224
	256	0.585662	0.548115	0.669237		322.318	0.316957	0.146736	0.0841887
	256.2	0.598397	0.554438	0.676455		323.078	0.341074	0.16072	0.114021
	256.4	0.602578	0.564751	0.678683		323.837	0.359367	0.176905	0.150054
	256.6	0.61136	0.569993	0.684919		324.597	0.376923	0.191498	0.185307
	256.8	0.614463	0.578174	0.695628		325.356	0.399421	0.217614	0.220959
	257	0.625594	0.584709	0.699011		326.116	0.415813	0.241133	0.265856
	257.2	0.63074	0.593894	0.707998		326.875	0.423266	0.261124	0.299178
	257.4	0.638164	0.599498	0.714007		327.635	0.433267	0.281247	0.332078
	257.6	0.647764	0.607895	0.720606		328.394	0.440924	0.313777	0.363604
	257.8	0.652656	0.61658	0.722419		329.154	0.446799	0.348915	0.384788
	258	0.667142	0.623943	0.729159		329.913	0.454729	0.379273	0.401913
	258.2	0.671552	0.633824	0.742228		330.672	0.464566	0.410163	0.422231
	258.4	0.67626	0.639229	0.7491		331.432	0.476847	0.439802	0.443334
	258.6	0.683794	0.650405	0.756387		332.191	0.488393	0.462031	0.451698
	258.8	0.695841	0.658858	0.757312		332.95	0.498762	0.473656	0.46976
	259	0.698851	0.665407	0.75919		333.709	0.512296	0.492438	0.490248
	259.2	0.708908	0.67285	0.777543		334.468	0.531159	0.509395	0.504506
	259.4	0.712115	0.679815	0.779358		335.227	0.547741	0.524056	0.517176
	259.6	0.719648	0.686962	0.788322		335.986	0.565782	0.535768	0.531311
	259.8	0.728877	0.695706	0.798048		336.745	0.58663	0.549447	0.533693
	260	0.736772	0.707432	0.796214		337.504	0.603209	0.558313	0.540608
	260.2	0.742478	0.715449	0.805305		338.263	0.62057	0.566416	0.547373
	260.4	0.751094	0.72563	0.817767		339.022	0.64074	0.575471	0.550219
	260.6	0.76379	0.727984	0.81214		339.781	0.660179	0.582815	0.548523
	260.8	0.768918	0.738121	0.822035		340.54	0.677278	0.590231	0.555012
	261	0.774209	0.744444	0.831766		341.299	0.700918	0.597729	0.555692
	261.2	0.782088	0.755751	0.835985		342.058	0.717121	0.602725	0.563337
	261.4	0.792549	0.762076	0.845213		342.816	0.732922	0.6069	0.565023
	261.6	0.797126	0.766434	0.846875		343.575	0.74488	0.610442	0.57795
	261.8	0.804897	0.777594	0.855535		344.334	0.755112	0.610985	0.587073
	262	0.814163	0.783733	0.863886		345.092	0.762652	0.615155	0.593408
	262.2	0.818712	0.793766	0.866933		345.851	0.765438	0.616855	0.596285
	262.4	0.826913	0.798295	0.876394		346.61	0.768844	0.620547	0.597695
	262.6	0.834909	0.806607	0.883605		347.368	0.775781	0.623871	0.593694
	262.8	0.84303	0.812731	0.890048		348.127	0.78238	0.625303	0.586332
	263	0.846969	0.820424	0.89073		348.885	0.792467	0.624459	0.583944
	263.2	0.854963	0.831755	0.891893		349.644	0.812564	0.626491	0.575409
	263.4	0.860379	0.837304	0.904223		350.402	0.83487	0.623507	0.57534
	263.6	0.867564	0.844922	0.906933		351.16	0.860535	0.621645	0.566276
	263.8	0.874194	0.853104	0.913386		351.919	0.889209	0.618374	0.558325
	264	0.87971	0.860696	0.915885		352.677	0.919245	0.615661	0.546657
	264.2	0.888528	0.868592	0.923469		353.435	0.944124	0.610558	0.536269
	264.4	0.891786	0.878777	0.926328		354.194	0.961845	0.602125	0.515997
	264.6	0.904993	0.884108	0.932785		354.952	0.977669	0.592464	0.498135
	264.8	0.903607	0.891181	0.938113		355.71	0.986578	0.582588	0.456681
	265	0.911164	0.897536	0.938799		356.468	0.98655	0.568349	0.426786
	265.2	0.916661	0.903187	0.947449		357.226	0.986948	0.55623	0.409813
	265.4	0.923811	0.906904	0.94607		357.984	0.985723	0.545376	0.401487
	265.6	0.927645	0.911379	0.950169		358.742	0.977902	0.531487	0.397637
	265.8	0.930529	0.920818	0.956009		359.5	0.967655	0.520429	0.414186
	266	0.942075	0.921585	0.95354		360.258	0.958372	0.507032	0.413158
	266.2	0.941552	0.933422	0.962155		361.016	0.942904	0.491297	0.404099
	266.4	0.947352	0.938653	0.967416		361.774	0.928186	0.479457	0.398849
	266.6	0.954323	0.940635	0.973585		362.532	0.914527	0.4694	0.390762
	266.8	0.95418	0.948447	0.974089		363.289	0.902757	0.457314	0.38729
	267	0.96163	0.950371	0.975519		364.047	0.891622	0.447027	0.380459
	267.2	0.961549	0.95791	0.978939		364.805	0.881334	0.437655	0.372571
	267.4	0.969264	0.961475	0.986499		365.563	0.870755	0.425553	0.356319
	267.6	0.976858	0.96875	0.984851		366.32	0.864513	0.415228	0.344764
	267.8	0.976342	0.967039	0.989968		367.078	0.859004	0.40543	0.330734
	268	0.976326	0.972426	0.98438		367.835	0.853135	0.396606	0.325738
	268.2	0.979486	0.973676	0.99109		368.593	0.851983	0.389079	0.313527
	268.4	0.978907	0.978866	0.993147		369.351	0.85044	0.37979	0.301369
	268.6	0.983806	0.982621	0.991725		370.108	0.850971	0.367819	0.284613
	268.8	0.986343	0.990662	0.989685		370.865	0.852314	0.358084	0.274454
	269	0.986015	0.988853	0.991677		371.623	0.854758	0.345758	0.270873
	269.2	0.990097	0.995822	1		372.38	0.854229	0.333746	0.26375
	269.4	0.986721	0.993496	0.995321		373.138	0.857976	0.323425	0.257968
	269.6	0.995226	0.996637	0.996237		373.895	0.856071	0.31625	0.255778
	269.8	0.989747	0.995141	0.992836		374.652	0.859582	0.306953	0.252802
	270	0.993521	0.999044	0.994257		375.409	0.861022	0.301094	0.238478
	270.2	0.993373	0.99904	0.993849		376.167	0.863764	0.291991	0.229822
	270.4	0.988434	0.995018	0.986346		376.924	0.86083	0.282946	0.207898
	270.6	0.994644	0.999015	0.994412		377.681	0.853321	0.273076	0.197158
	270.8	0.993471	0.99755	0.999346		378.438	0.838295	0.265889	0.18478
	271	0.994065	0.993795	0.99512		379.195	0.821891	0.258801	0.177141
	271.2	0.989954	1.00214	0.990703		379.952	0.804219	0.253351	0.167353
	271.4	0.989905	0.994991	0.994234		380.709	0.781482	0.247411	0.174661
	271.6	0.990303	0.993123	0.988324		381.466	0.759401	0.239731	0.16757
	271.8	0.988483	0.995347	0.984102		382.223	0.737665	0.231131	0.160295
	272	0.981425	0.996009	0.987376		382.98	0.714732	0.219416	0.150183
	272.2	0.982687	0.993914	0.977096		383.736	0.691295	0.211366	0.146907
	272.4	0.982578	0.990162	0.981144		384.493	0.671502	0.204973	0.137346
	272.6	0.97967	0.991234	0.98276		385.25	0.656713	0.198897	0.128213
	272.8	0.975072	0.988439	0.98126		386.007	0.640942	0.191741	0.127384
	273	0.974658	0.985435	0.973442		386.763	0.628043	0.187925	0.127511
	273.2	0.973359	0.985434	0.980569		387.52	0.614798	0.183961	0.122523
	273.4	0.969521	0.977378	0.969839		388.277	0.603017	0.178821	0.120131
	273.6	0.960771	0.977274	0.971582		389.033	0.58982	0.174535	0.122657
	273.8	0.957411	0.977276	0.966178		389.79	0.578174	0.170098	0.114308
	274	0.953683	0.97727	0.963155		390.546	0.566261	0.163995	0.109653
	274.2	0.948808	0.971504	0.95823		391.303	0.558177	0.156194	0.105079
	274.4	0.945052	0.968122	0.953273		392.059	0.551007	0.151102	0.104028
	274.6	0.938642	0.962172	0.945689		392.816	0.543316	0.144868	0.101738
	274.8	0.934539	0.958651	0.950185		393.572	0.537624	0.138955	0.101466
	275	0.932935	0.954785	0.944866		394.328	0.530591	0.13407	0.0982783
	275.2	0.927308	0.953076	0.939807		395.085	0.520344	0.128707	0.100636
	275.4	0.918074	0.945312	0.937178		395.841	0.509889	0.121747	0.098747
	275.6	0.9144	0.943159	0.939385		396.597	0.500359	0.116211	0.0952258
	275.8	0.907408	0.933966	0.9261		397.353	0.488667	0.110444	0.0913069
	276	0.908911	0.93176	0.922674		398.109	0.478218	0.105605	0.0897193
	276.2	0.897082	0.924895	0.92524		398.865	0.467751	0.101551	0.0825178
	276.4	0.895932	0.924148	0.909646		399.622	0.456669	0.098055	0.0773887
	276.6	0.886665	0.919683	0.906834		400.378	0.444655	0.0950021	0.0757601
	276.8	0.882196	0.913779	0.905197		401.134	0.43329	0.0925668	0.0717433
	277	0.874555	0.911463	0.907703		401.89	0.421319	0.0897854	0.0655634
	277.2	0.873	0.905804	0.895053		402.645	0.40878	0.0858946	0.0644571
	277.4	0.866957	0.897721	0.895313		403.401	0.397563	0.0821279	0.0635909
	277.6	0.85661	0.891531	0.891726		404.157	0.387202	0.0787495	0.062387
	277.8	0.852932	0.891658	0.885977		404.913	0.37646	0.0746583	0.064313
	278	0.849595	0.881693	0.871212		405.669	0.368395	0.0714192	0.0612822
	278.2	0.836894	0.876608	0.878643		406.425	0.359666	0.0690399	0.0608546
	278.4	0.837202	0.872649	0.865943		407.18	0.353049	0.0665006	0.0595866
	278.6	0.82963	0.866175	0.86798		407.936	0.347074	0.0641481	0.055672
	278.8	0.824352	0.864591	0.867021		408.692	0.342302	0.0627747	0.0497079
	279	0.815849	0.859643	0.859523		409.447	0.337166	0.0617397	0.0540842
	279.2	0.817292	0.853009	0.842245		410.203	0.33469	0.0607511	0.0524712
	279.4	0.802096	0.843413	0.837965		410.958	0.330508	0.0587244	0.0530049
	279.6	0.800082	0.83562	0.838028		411.714	0.327153	0.0575911	0.0507576
	279.8	0.791413	0.835891	0.837323		412.469	0.324391	0.0562654	0.0533071
	280	0.787201	0.827173	0.836428		413.225	0.321447	0.0536028	0.0504055
	280.2	0.779714	0.82265	0.827616		413.98	0.318669	0.0518618	0.050611
	280.4	0.77555	0.813464	0.817718		414.735	0.316408	0.0507468	0.0498008
	280.6	0.769807	0.810308	0.82567		415.491	0.315043	0.0486166	0.0495646
	280.8	0.758968	0.805269	0.809237		416.246	0.314738	0.0472383	0.0497552
	281	0.75065	0.800821	0.80734		417.001	0.315845	0.0476115	0.0513924
	281.2	0.746039	0.792662	0.799944		417.756	0.315311	0.0460966	0.0508172
	281.4	0.742629	0.789836	0.797656		418.511	0.314614	0.0451057	0.0491907
	281.6	0.731987	0.783376	0.786295		419.266	0.313745	0.0444299	0.0533113
	281.8	0.725619	0.77425	0.784705		420.022	0.312294	0.0430454	0.0517075
	282	0.722792	0.770237	0.777657		420.777	0.3085	0.03995	0.0506249
	282.2	0.71313	0.765684	0.780439		421.532	0.307974	0.0387968	0.0503256
	282.4	0.709328	0.757335	0.770741		422.287	0.306558	0.038742	0.0527053
	282.6	0.701518	0.75382	0.772542		423.042	0.302626	0.0370811	0.0502914
	282.8	0.696853	0.74936	0.763182		423.796	0.294962	0.0367363	0.0496093
	283	0.688185	0.741518	0.750338		424.551	0.290552	0.0361288	0.0506111
	283.2	0.682366	0.736931	0.744743		425.306	0.286567	0.035187	0.048702
	283.4	0.674911	0.732919	0.750407		426.061	0.284001	0.0336665	0.0448607
	283.6	0.671307	0.725785	0.739385		426.816	0.280382	0.0339423	0.0445684
	283.8	0.667476	0.719102	0.738375		427.57	0.280986	0.0320219	0.0448769
	284	0.658534	0.720046	0.733183		428.325	0.280691	0.0310357	0.0442627
	284.2	0.652156	0.708604	0.720209		429.08	0.279517	0.0313631	0.0445771
	284.4	0.64592	0.704288	0.721494		429.834	0.275542	0.0297349	0.0461242
	284.6	0.64171	0.699753	0.711478		430.589	0.275841	0.0289623	0.0452373
	284.8	0.637305	0.695554	0.705992		431.343	0.275599	0.0296822	0.0492591
	285	0.632287	0.689111	0.698582		432.098	0.274338	0.030596	0.0527999
	285.2	0.623114	0.683482	0.694024		432.852	0.271231	0.0301434	0.0586
	285.4	0.620227	0.675728	0.694414		433.607	0.269757	0.0309655	0.0671701
	285.6	0.612929	0.671362	0.687175		434.361	0.268003	0.0310921	0.0803773
	285.8	0.605981	0.668581	0.686095		435.115	0.265597	0.0315285	0.0864746
	286	0.60773	0.66507	0.679631		435.87	0.262436	0.0334543	0.0922912
	286.2	0.595369	0.660246	0.665486		436.624	0.260227	0.0355895	0.102743
	286.4	0.595146	0.653646	0.672534		437.378	0.259262	0.0388187	0.110995
	286.6	0.587108	0.647017	0.665312		438.132	0.255881	0.042262	0.122396
	286.8	0.58344	0.643522	0.658836		438.886	0.253357	0.0471525	0.138155
	287	0.576682	0.641266	0.657093		439.641	0.252214	0.052005	0.156359
	287.2	0.577117	0.633977	0.644886		440.395	0.251246	0.0580207	0.173963
	287.4	0.569655	0.630973	0.641508		441.149	0.248935	0.0658267	0.195383
	287.6	0.565564	0.623294	0.637808		441.903	0.248736	0.0755035	0.215215
	287.8	0.559153	0.620326	0.640388		442.657	0.247065	0.0862548	0.23522
	288	0.55393	0.61786	0.627254		443.411	0.245004	0.0981653	0.261196
	288.2	0.549193	0.60986	0.624432		444.164	0.243383	0.112042	0.283125
	288.4	0.545293	0.606125	0.624119		444.918	0.244	0.127443	0.309602
	288.6	0.540649	0.604635	0.615877		445.672	0.242541	0.14465	0.338336
	288.8	0.540888	0.601144	0.606376		446.426	0.241939	0.163687	0.370455
	289	0.528809	0.595477	0.606353		447.18	0.242106	0.18335	0.398919
	289.2	0.528529	0.592837	0.597983		447.933	0.241724	0.204672	0.43358
	289.4	0.52398	0.588995	0.595952		448.687	0.241504	0.227682	0.462667
	289.6	0.51936	0.579587	0.587823		449.441	0.241492	0.250453	0.492161
	289.8	0.512584	0.575844	0.583534		450.194	0.241962	0.2737	0.522884
	290	0.51194	0.576253	0.585716		450.948	0.242126	0.297523	0.552428
	290.2	0.505966	0.571987	0.570996		451.701	0.241245	0.324507	0.581572
	290.4	0.504385	0.562319	0.574615		452.455	0.24062	0.350942	0.607758
	290.6	0.500587	0.562423	0.571469		453.208	0.240844	0.379827	0.635519
	290.8	0.496302	0.555041	0.56088		453.962	0.242885	0.410332	0.659328
	291	0.492252	0.553219	0.556767		454.715	0.241921	0.441998	0.684896
	291.2	0.490505	0.551387	0.564119		455.468	0.244121	0.471607	0.70811
	291.4	0.484583	0.544829	0.546851		456.221	0.245104	0.502787	0.734739
	291.6	0.481158	0.539207	0.540568		456.975	0.24656	0.532313	0.754952
	291.8	0.471165	0.536557	0.533225		457.728	0.247331	0.56117	0.775996
	292	0.469297	0.532375	0.531319		458.481	0.250198	0.589083	0.792641
	292.2	0.464911	0.528128	0.526622		459.234	0.252388	0.615663	0.807901
	292.4	0.463409	0.524121	0.517895		459.987	0.253335	0.640846	0.823262
	292.6	0.460269	0.519732	0.51493		460.74	0.255427	0.665619	0.839672
	292.8	0.454025	0.515845	0.50353		461.493	0.255842	0.689024	0.851583
	293	0.450232	0.513203	0.50663		462.246	0.258433	0.711659	0.860585
	293.2	0.451155	0.508153	0.497824		462.999	0.260148	0.732966	0.872227
	293.4	0.447531	0.504377	0.499531		463.752	0.263229	0.75406	0.877974
	293.6	0.444894	0.500162	0.489253		464.505	0.266526	0.773163	0.883434
	293.8	0.441428	0.495617	0.488469		465.258	0.270117	0.790373	0.887237
	294	0.438032	0.49134	0.484062		466.011	0.272995	0.80844	0.895475
	294.2	0.430359	0.489085	0.470503		466.763	0.277228	0.824748	0.898492
	294.4	0.428715	0.486463	0.476295		467.516	0.281232	0.839261	0.904903
	294.6	0.426101	0.479771	0.468804		468.269	0.284299	0.852459	0.906819
	294.8	0.421252	0.47486	0.464053		469.021	0.286077	0.862976	0.909721
	295	0.42321	0.472111	0.45837		469.774	0.287855	0.87207	0.910958
	295.2	0.418963	0.468487	0.450789		470.527	0.289879	0.881485	0.91126
	295.4	0.413882	0.465709	0.445496		471.279	0.290999	0.888707	0.91068
	295.6	0.406478	0.460449	0.433154		472.032	0.293042	0.894878	0.910573
	295.8	0.406519	0.458022	0.436465		472.784	0.295745	0.902573	0.91371
	296	0.404503	0.455422	0.428643		473.536	0.298221	0.908262	0.914279
	296.2	0.398381	0.448224	0.428306		474.289	0.298632	0.912105	0.915998
	296.4	0.402636	0.443941	0.422417		475.041	0.300728	0.916107	0.918319
	296.6	0.390677	0.440744	0.416779		475.793	0.302177	0.919887	0.918163
	296.8	0.392022	0.436703	0.41038		476.546	0.304866	0.921111	0.919277
	297	0.388325	0.430589	0.404913		477.298	0.306657	0.923037	0.920563
	297.2	0.384796	0.429848	0.399223		478.05	0.310347	0.924992	0.924824
	297.4	0.382771	0.425051	0.395282		478.802	0.313265	0.92556	0.927441
	297.6	0.377	0.421888	0.388222		479.554	0.315011	0.926788	0.93334
	297.8	0.37717	0.413829	0.378531		480.306	0.31688	0.929285	0.937404
	298	0.370979	0.410263	0.387214		481.058	0.318649	0.931523	0.943109
	298.2	0.368679	0.409653	0.375807		481.81	0.320153	0.933956	0.946172
	298.4	0.366552	0.402831	0.363115		482.562	0.320359	0.935928	0.948222
	298.6	0.362708	0.398166	0.362925		483.314	0.322065	0.93889	0.954683
	298.8	0.358357	0.393639	0.357113		484.066	0.323499	0.942475	0.961345
	299	0.360655	0.388612	0.355332		484.818	0.323943	0.945279	0.966168
	299.2	0.351937	0.384563	0.347022		485.57	0.325643	0.947953	0.971939
	299.4	0.351198	0.380035	0.347087		486.322	0.326733	0.950296	0.978325
	299.6	0.347507	0.377331	0.334549		487.073	0.327263	0.952333	0.978792
	299.8	0.346662	0.372307	0.332272		487.825	0.328532	0.954701	0.978465
	300	0.335987	0.370756	0.32055		488.577	0.330877	0.957422	0.981421
	300.2	0.338811	0.363573	0.322314		489.328	0.329722	0.959715	0.984905
	300.4	0.338275	0.361166	0.317691		490.08	0.331006	0.964925	0.988733
	300.6	0.329918	0.354964	0.319952		490.831	0.331632	0.968203	0.99186
	300.8	0.327331	0.352712	0.306187		491.583	0.332054	0.971343	0.99336
	301	0.32487	0.348124	0.304893		492.334	0.333697	0.974854	0.994636
	301.2	0.320229	0.342655	0.299178		493.086	0.335513	0.978961	0.991793
	301.4	0.31386	0.337767	0.289756		493.837	0.334955	0.980416	0.989173
	301.6	0.311938	0.33411	0.292587		494.588	0.336396	0.983801	0.988801
	301.8	0.307133	0.327644	0.280628		495.34	0.33686	0.986021	0.989045
	302	0.30836	0.325132	0.275126		496.091	0.336012	0.988335	0.981727
	302.2	0.304583	0.319325	0.265699		496.842	0.336341	0.989358	0.979791
	302.4	0.300459	0.316762	0.26808		497.593	0.338689	0.991975	0.976558
	302.6	0.300668	0.312236	0.261069		498.344	0.339743	0.994279	0.971293
	302.8	0.296435	0.308021	0.256986		499.095	0.341024	0.995832	0.966387
	303	0.290812	0.301196	0.255129		499.846	0.341594	0.995407	0.965265
	303.2	0.288406	0.298778	0.251837		500.597	0.344642	0.996264	0.960588
	303.4	0.283524	0.291185	0.245398		501.348	0.346365	0.99564	0.953075
	303.6	0.279912	0.288221	0.249041		502.099	0.347439	0.994193	0.942968
	303.8	0.275549	0.283728	0.238459		502.85	0.347336	0.991645	0.933202
	304	0.275093	0.278249	0.227998		503.601	0.348101	0.988051	0.923942
	304.2	0.27312	0.274704	0.227101		504.352	0.346608	0.984068	0.916296
	304.4	0.26653	0.270397	0.216791		505.103	0.345862	0.979905	0.90818
	304.6	0.263857	0.266408	0.217354		505.853	0.346036	0.97513	0.903132
	304.8	0.256304	0.259718	0.211358		506.604	0.347789	0.971661	0.892452
	305	0.258001	0.257701	0.207141		507.355	0.347468	0.968236	0.88243
	305.2	0.254446	0.251015	0.201943		508.105	0.347103	0.963513	0.868269
	305.4	0.251887	0.246778	0.191271		508.856	0.346134	0.957865	0.857694
	305.6	0.24627	0.242105	0.192136		509.607	0.345552	0.95153	0.845413
	305.8	0.242139	0.236454	0.189411		510.357	0.344532	0.944047	0.835993
	306	0.239401	0.233528	0.182124		511.108	0.344764	0.93684	0.826193
	306.2	0.238591	0.229872	0.173868		511.858	0.343665	0.928831	0.819428
	306.4	0.234922	0.226136	0.170006		512.608	0.344578	0.921274	0.807894
	306.6	0.231944	0.219676	0.165399		513.359	0.343204	0.912513	0.798676
	306.8	0.228745	0.215162	0.160901		514.109	0.341307	0.903685	0.789435
	307	0.224963	0.210167	0.16353		514.859	0.34052	0.895251	0.777359
	307.2	0.218798	0.206276	0.158128		515.61	0.341144	0.887137	0.767444
	307.4	0.214418	0.202174	0.158501		516.36	0.339705	0.878134	0.760359
	307.6	0.211779	0.196294	0.153459		517.11	0.340349	0.869399	0.751074
	307.8	0.206174	0.194311	0.142314		517.86	0.339771	0.860273	0.741364
	308	0.206329	0.186834	0.144046		518.61	0.339176	0.850369	0.735918
	308.2	0.203443	0.184122	0.134853		519.36	0.338367	0.840936	0.728331
	308.4	0.195299	0.18054	0.13387		520.11	0.337873	0.831192	0.722255
	308.6	0.191014	0.174988	0.131303		520.86	0.335933	0.82283	0.71325
	308.8	0.193163	0.174039	0.128475		521.61	0.33442	0.814134	0.708901
	309	0.18558	0.16651	0.12231		522.36	0.332601	0.80576	0.701398
	309.2	0.186563	0.162642	0.123986		523.11	0.329705	0.796922	0.694317
	309.4	0.17862	0.159131	0.11716		523.86	0.327355	0.788672	0.68491
	309.6	0.176166	0.154817	0.110771		524.609	0.325475	0.77995	0.678599
	309.8	0.170119	0.152555	0.106143		525.359	0.325366	0.772694	0.670191
	310	0.17351	0.147111	0.102185		526.109	0.324745	0.764277	0.664175
	310.2	0.165271	0.143684	0.101436		526.858	0.323431	0.756859	0.656457
	310.4	0.163405	0.140936	0.0937157		527.608	0.322437	0.749447	0.651837
	310.6	0.15974	0.135218	0.0971077		528.358	0.320535	0.741854	0.647424
	310.8	0.158077	0.133904	0.0932242		529.107	0.317306	0.732662	0.642062
	311	0.157723	0.130277	0.0917381		529.857	0.315843	0.725993	0.636773
	311.2	0.153124	0.123	0.084203		530.606	0.31615	0.718605	0.63349
	311.4	0.145609	0.120679	0.0865632		531.355	0.313813	0.711496	0.628692
	311.6	0.144321	0.120063	0.0763989		532.105	0.311835	0.704033	0.625301
	311.8	0.142685	0.113082	0.0790466		532.854	0.309721	0.698918	0.619112
	312	0.143025	0.11409	0.0753394		533.603	0.307382	0.692267	0.613386
	312.2	0.137916	0.108185	0.0694226		534.353	0.30502	0.685754	0.607349
	312.4	0.130507	0.100372	0.0770759		535.102	0.302176	0.677982	0.601751
	312.6	0.126623	0.101201	0.0654649		535.851	0.302336	0.672698	0.594122
	312.8	0.124287	0.0971658	0.0596733		536.6	0.302031	0.665178	0.587866
	313	0.124788	0.0972216	0.0593534		537.349	0.300695	0.658626	0.582099
	313.2	0.121947	0.0910516	0.0622677		538.098	0.29869	0.652291	0.573616
	313.4	0.120756	0.090556	0.0620359		538.847	0.298687	0.647904	0.568226
	313.6	0.116021	0.0865761	0.0628868		539.596	0.296327	0.641806	0.564988
	313.8	0.113977	0.0837506	0.0583379		540.345	0.292861	0.635882	0.563979
	314	0.110515	0.077992	0.0590404		541.094	0.291195	0.628815	0.559406
	314.2	0.10709	0.0760631	0.0479789		541.843	0.288605	0.622805	0.557535
	314.4	0.105273	0.0735456	0.0528222		542.592	0.286902	0.61625	0.55095
	314.6	0.101313	0.0734939	0.059569		543.34	0.28426	0.60959	0.544845
	314.8	0.101246	0.0709747	0.045978		544.089	0.284193	0.603517	0.538176
	315	0.0963056	0.067268	0.0509187		544.838	0.28006	0.596801	0.532349
	315.2	0.0937916	0.0650424	0.0460986		545.586	0.277997	0.589442	0.523925
	315.4	0.093766	0.0626058	0.0420458		546.335	0.275441	0.582323	0.516143
	315.6	0.0885919	0.0587964	0.0423241		547.084	0.27215	0.574287	0.507939
	315.8	0.0883639	0.0591489	0.0365371		547.832	0.269074	0.566848	0.497455
	316	0.0838408	0.0537881	0.04014		548.581	0.268657	0.561043	0.489077
	316.2	0.0802869	0.0532513	0.0335277		549.329	0.265617	0.554245	0.480853
	316.4	0.0762161	0.0509319	0.0375851		550.077	0.263338	0.548034	0.471182
	316.6	0.0763429	0.0462679	0.0376523		550.826	0.261191	0.54079	0.46163
	316.8	0.0768903	0.0465444	0.029373		551.574	0.258948	0.534634	0.452911
	317	0.0726501	0.0457109	0.0324542		552.322	0.255124	0.527194	0.442491
	317.2	0.0675308	0.041558	0.0269339		553.071	0.253182	0.520569	0.43398
	317.4	0.0676162	0.0422387	0.031965		553.819	0.25131	0.513261	0.427252
	317.6	0.0642622	0.0397778	0.0284317		554.567	0.250146	0.507686	0.418415
	317.8	0.0645975	0.0390017	0.0333585		555.315	0.24758	0.500039	0.4125
	318	0.0614557	0.0382337	0.0271681		556.063	0.244934	0.49312	0.408884
	318.2	0.0622982	0.031273	0.0284201		556.811	0.242298	0.486182	0.402861
	318.4	0.0600305	0.0345763	0.0324334		557.559	0.238594	0.478684	0.396325
	318.6	0.0536494	0.0300619	0.0342557		558.307	0.236235	0.47204	0.390485
	318.8	0.0537396	0.0294402	0.0233727		559.055	0.233665	0.462954	0.384621
	319	0.0497225	0.0304823	0.0228348		559.803	0.231114	0.45615	0.375687
	319.2	0.0510184	0.0282373	0.0350788		560.551	0.228538	0.448182	0.370824
	319.4	0.0483936	0.0284725	0.0213904		561.299	0.226406	0.44115	0.364652
	319.6	0.0471781	0.0277425	0.0246201		562.046	0.223062	0.433348	0.360637
	319.8	0.0395766	0.0271143	0.0167905		562.794	0.220574	0.428327	0.352213
	320	0.0442094	0.0228159	0.0202613		563.542	0.218523	0.421317	0.347782
	320.2	0.0481278	0.0238725	0.020303		564.29	0.215481	0.415193	0.341654
	320.4	0.0447275	0.0252064	0.0266209		565.037	0.212286	0.408601	0.338357
	320.6	0.0385403	0.0202005	0.0176623		565.785	0.208868	0.401955	0.331343
	320.8	0.0385939	0.0214132	0.0225867		566.532	0.20626	0.396029	0.327144
	321	0.0404922	0.0213186	0.0151838		567.28	0.204739	0.390825	0.320848
	321.2	0.0337392	0.019211	0.0147757		568.027	0.201756	0.384813	0.313429
	321.4	0.0409798	0.0197341	0.0191368		568.774	0.199621	0.378461	0.30779
	321.6	0.0314447	0.0178472	0.0243372		569.522	0.197488	0.372325	0.302509
	321.8	0.0365762	0.0136287	0.0189398		570.269	0.195859	0.366325	0.298692
	322	0.0289844	0.016569	0.0212861		571.016	0.193163	0.359484	0.292975
	322.2	0.0287248	0.0187219	0.0204166		571.764	0.192602	0.353359	0.289962
	322.4	0.0310131	0.0154477	0.0188679		572.511	0.190079	0.348278	0.284473
	322.6	0.0354411	0.0152205	0.0176623		573.258	0.186846	0.342562	0.28054
	322.8	0.0295684	0.0136845	0.0231594		574.005	0.183868	0.336489	0.27579
	323	0.0290722	0.0139505	0.018534		574.752	0.18218	0.33172	0.272032
	323.2	0.0295343	0.0121695	0.0236393		575.499	0.178724	0.327207	0.267262
	323.4	0.0300866	0.0105477	0.012033		576.246	0.175332	0.320349	0.264032
	323.6	0.0291051	0.0116779	0.0109711		576.993	0.174009	0.315453	0.263071
	323.8	0.020104	0.0122131	0.0235443		577.74	0.171817	0.311013	0.260665
	324	0.024259	0.0110086	0.0190997		578.487	0.169038	0.305852	0.25796
	324.2	0.0224558	0.0108444	0.0178037		579.234	0.1672	0.299752	0.25584
	324.4	0.0267826	0.00979993	0.0112308		579.981	0.166553	0.295957	0.251359
	324.6	0.0249417	0.00948141	0.0144465		580.727	0.163223	0.290651	0.24638
	324.8	0.0168501	0.00991958	0.0129349		581.474	0.160309	0.285826	0.243654
	325	0.02051	0.00720322	0.0070343		582.221	0.158277	0.280615	0.240354
	325.2	0.0230691	0.00719109	0.0104239		582.967	0.156453	0.277538	0.236163
	325.4	0.019186	0.008791	0.00577072		583.714	0.154312	0.272563	0.236665
	325.6	0.0195591	0.0075654	0.0161645		584.46	0.153805	0.269546	0.236018
	325.8	0.0181704	0.00855493	0.0132154		585.207	0.152755	0.265817	0.232356
	326	0.0158735	0.0073067	0.0203123		585.953	0.150591	0.261826	0.228993
	326.2	0.0148482	0.00871986	0.0141845		586.7	0.148299	0.256702	0.225053
	326.4	0.0143727	0.00824288	0.0117037		587.446	0.147312	0.2538	0.217483
	326.6	0.0167062	0.007259	0.0101967		588.192	0.14561	0.249139	0.211866
	326.8	0.0141704	0.0103375	0.0155362		588.939	0.143814	0.245438	0.207383
	327	0.0126513	0.00761391	0.014792		589.685	0.142343	0.242224	0.202169
	327.2	0.0133682	0.00703345	0.00970057		590.431	0.141365	0.239012	0.199694
	327.4	0.0143447	0.00894218	0.00534644		591.177	0.138389	0.235139	0.199571
	327.6	0.0152993	0.00642065	0.0113931		591.923	0.137051	0.231657	0.194734
	327.8	0.0143703	0.00748617	0.0126056		592.67	0.135911	0.227793	0.19272
	328	0.0129378	0.00663408	0.0114881		593.416	0.138439	0.227872	0.190569
	328.2	0.0146666	0.00676181	0.00879867		594.162	0.139704	0.226824	0.186928
	328.4	0.0123953	0.00504468	0.0144952		594.908	0.138712	0.223989	0.17958
	328.6	0.00775633	0.00455961	0.0145601		595.653	0.135868	0.220368	0.175251
	328.8	0.0124257	0.00516352	0.0160718		596.399	0.133731	0.217123	0.168784
	329	0.00885236	0.00267352	0.0081495		597.145	0.12727	0.20986	0.167185
	329.2	0.0116528	0.00671815	0.00936207		597.891	0.122104	0.203679	0.166503
	329.4	0.0122112	0.0050851	0.00584492		598.637	0.120046	0.199839	0.164802
	329.6	0.011604	0.00376896	0.00996951		599.382	0.119662	0.197423	0.162677
	329.8	0.0101008	0.00507782	0.00673985		600.128	0.119294	0.194634	0.160787
	330	0.00697607	0.0064546	0.0158144		600.874	0.118126	0.191652	0.158848
	330.2	0.0128537	0.00576904	0.0119681		601.619	0.116476	0.189473	0.153654
	330.4	0.00614825	0.00407212	0.0151467		602.365	0.115978	0.187491	0.151578
	330.6	0.00873898	0.00226283	0.00973766		603.11	0.113955	0.184048	0.15017
	330.8	0.00941927	0.005516	0.0146482		603.856	0.109987	0.179969	0.148374
	331	0.00991913	0.00369296	0.00263381		604.601	0.107583	0.176365	0.146334
	331.2	0.0127878	0.00358544	0.0109827		605.347	0.105928	0.172017	0.145835
	331.4	0.00910473	0.00307774	0.00938989		606.092	0.104208	0.168721	0.14456
	331.6	0.00518511	0.00465905	0.00914877		606.837	0.101153	0.165366	0.142627
	331.8	0.00801845	0.0058992	0.00568262		607.582	0.100221	0.162722	0.143329
	332	0.00550941	0.004309	0.00886127		608.328	0.0981536	0.160213	0.141526
	332.2	0.00972529	0.00383687	0.0146992		609.073	0.0956436	0.158386	0.142769
	332.4	0.00866461	0.00222887	0.016823		609.818	0.0930565	0.155254	0.144317
	332.6	0.00644939	0.00556693	0.0174907		610.563	0.0933985	0.153216	0.144346
	332.8	0.00947901	0.00421522	0.0114		611.308	0.0917616	0.150644	0.14302
	333	0.00736376	0.00309391	0.00795706		612.053	0.0910017	0.148669	0.140056
	333.2	0.00563742	0.00298073	0.00833729		612.798	0.0910286	0.146886	0.133782
	333.4	0.00918519	0.00668824	0.00709458		613.543	0.0901697	0.144971	0.129196
	333.6	0.00547284	0.00359676	0.0139086		614.288	0.0886217	0.142905	0.124925
	333.8	0.00738083	0.00454425	0.0151166		615.033	0.0873221	0.140947	0.1198
	334	0.00723453	0.00373258	0.0104726		615.778	0.0866876	0.138029	0.117488
	334.2	0.00401715	0.00472534	0.0162735		616.522	0.0848692	0.136152	0.114441
	334.4	0.00537286	0.000599864	0.0157171		617.267	0.0842831	0.134138	0.108305
	334.6	0.00455115	0.00479487	0.0122648		618.012	0.0835861	0.132202	0.106797
	334.8	0.00527167	0.00498485	0.0165169		618.756	0.0825994	0.130021	0.105168
	335	0.000413297	0.00400341	0.00950581		619.501	0.0809882	0.128528	0.104487
	335.2	0.00916569	0.00251021	0.0166815		620.245	0.0801537	0.126263	0.105561
	335.4	0.00323201	0.00537129	0.0117571		620.99	0.0781856	0.123901	0.106105
	335.6	0.00940221	0.00150128	0.00751887		621.734	0.078645	0.122307	0.101471
	335.8	0.00835494	0.00521607	0.013897		622.479	0.0776378	0.121335	0.0989978
	336	0.00773195	0.00572134	0.0117362		623.223	0.0771891	0.119483	0.0981026
	336.2	0.0063738	0.00335827	0.0125384		623.968	0.0759469	0.116766	0.0937263
	336.4	0.00862438	0.00340758	0.0153322		624.712	0.0744028	0.114943	0.0924284
	336.6	0.00651766	0.00609161	0.0122579		625.456	0.0714244	0.112838	0.0966252
	336.8	0.00548015	0.00362505	0.00895169		626.2	0.0701151	0.110463	0.099793
	337	0.00027797	0.00241239	0.0126961		626.944	0.0680021	0.10801	0.0992105
	337.2	0.00876702	0.00378028	0.00392289		627.689	0.066925	0.106696	0.100181
	337.4	0.00577885	0.00389912	0.0183045		628.433	0.0665766	0.105314	0.0980393
	337.6	0.00538993	0.000700919	0.0218286		629.177	0.0661482	0.102997	0.0964003
	337.8	0.00388182	0.00276568	0.0110221		629.921	0.06567	0.101271	0.0916124
	338	0.00757468	0.0049032	0.00599562		630.665	0.0652322	0.100224	0.0876638
	338.2	0.00191897	0.00423704	0.00461612		631.409	0.0649514	0.0984073	0.085356
	338.4	0.00303207	0.0025474	0.0110337		632.152	0.0633481	0.0964933	0.0846616
	338.6	0.00413785	0.00241886	0.0202404		632.896	0.061651	0.095015	0.081955
	338.8	0.00862072	0.00148996	0.0106164		633.64	0.0603936	0.0938671	0.0802505
	339	0.00339172	0.00289261	0.0140872		634.384	0.0601328	0.0930945	0.0796623
	339.2	0.00488154	0.00418369	0.0120307		635.128	0.0579466	0.0922533	0.0780864
	339.4	0.00328078	0.00392984	0.0160532		635.871	0.0574882	0.0903835	0.0781341
	339.6	0.00640062	0.00367275	0.0159814		636.615	0.0572389	0.0893945	0.0751209
	339.8	0.00197505	0.00221837	0.0108552		637.358	0.0570217	0.0882432	0.0737464
	340	0.00755151	0.00457497	0.0215365		638.102	0.056928	0.0870049	0.0716048
	340.2	0.00784167	0.00465178	0.00455352		638.845	0.0579052	0.0856394	0.0700314
	340.4	0.00391474	0.00624036	0.0185897		639.589	0.057634	0.0848044	0.0658226
	340.6	0.00529728	0.00297992	0.0111473		640.332	0.056941	0.0836581	0.0653886
	340.8	0.00427805	0.00185214	0.0133823		641.076	0.0563735	0.0817451	0.0658979
	341	0.00431097	0.00124338	0.0135191		641.819	0.0536732	0.0785073	0.0666788
	341.2	0.00413175	0.00335908	0.0180657		642.562	0.0525568	0.0772949	0.0667687
	341.4	0.00183363	0.0036291	0.0166676		643.305	0.0511643	0.0764532	0.0686843
	341.6	0.00159955	0.00227011	0.0146598		644.049	0.0503815	0.0751021	0.06755
	341.8	0.00764783	0.00269454	0.0103057		644.792	0.0498094	0.0746741	0.0652711
	342	0.00342586	0.00193218	0.015673		645.535	0.049528	0.0746519	0.0637184
	342.2	0.00374772	0.00234125	0.00688128		646.278	0.0493754	0.0731852	0.0634582
	342.4	0.00747105	0.00206476	0.0124503		647.021	0.0487912	0.0718995	0.0623179
	342.6	0.00856586	0.0018481	0.0202706		647.764	0.0467949	0.070296	0.0616006
	342.8	0.00205795	0.00293222	0.010308		648.507	0.0455129	0.0685562	0.0602004
	343	0.00250173	0.00346094	0.0161738		649.25	0.046333	0.0674847	0.0596335
	343.2	0.00536433	0.00342941	0.00746554		649.993	0.0451004	0.0661635	0.0592394
	343.4	0.00285894	0.000719513	0.013438		650.735	0.0441398	0.0643271	0.058039
	343.6	0.00186776	0.00112697	0.0108459		651.478	0.0438279	0.0624092	0.0590003
	343.8	0.00262486	0.00496141	0.0108853		652.221	0.0419307	0.0604938	0.0593862
	344	0.00326736	0.00404302	0.0171452		652.964	0.0402154	0.0591648	0.0581551
	344.2	0.00613972	0.0024415	0.0100993		653.706	0.0396785	0.0594537	0.0572076
	344.4	0.00691023	0.00458548	0.0103961		654.449	0.039494	0.058603	0.0566584
	344.6	0.00600683	0.00389427	0.00752814		655.191	0.0399721	0.0583128	0.0550482
	344.8	0.00507904	0.00346741	0.0109155		655.934	0.0409005	0.0579284	0.0539681
	345	0.00434511	0.00290554	0.00996487		656.676	0.0405506	0.056412	0.0538033
	345.2	0.00151908	0.00324994	0.0116759		657.419	0.0394868	0.054383	0.0510629
	345.4	0.00202382	0.0035628	0.00277755		658.161	0.0385778	0.0534004	0.0495433
	345.6	0.00241639	0.00385061	0		658.904	0.0368453	0.0526887	0.0487825
	345.8	0.00387085	0.00377219	0.0132734		659.646	0.0354066	0.052165	0.0480109
	346	0.00107165	0.0031982	0.00987214		660.388	0.0344899	0.0517408	0.0470116
	346.2	0.00377698	0.00251991	0.0108204		661.13	0.0330802	0.0508237	0.0483153
	346.4	0.00603121	0.00145681	0.0127424		661.872	0.0335827	0.0509018	0.0489774
	346.6	0.00322713	0.00377462	0.00777622		662.615	0.0343468	0.0502437	0.0472083
	346.8	0.00213598	0.00337686	0.0121582		663.357	0.03422	0.0496487	0.0477173
	347	0.00627261	0.00157565	0.0173493		664.099	0.0319613	0.0481016	0.0474217
	347.2	0.00741984	0.00239299	0.0181607		664.841	0.030196	0.0461768	0.0459743
	347.4	0.00230788	0.00297588	0.0136605		665.583	0.0283437	0.0452762	0.0440187
	347.6	0.00430122	0.00166701	0.00689519		666.325	0.026236	0.0446109	0.0435015
	347.8	0.00543992	0.0013121	0.0161761		667.066	0.0251863	0.0436789	0.0414185
	348	0.0015715	0.00593558	0.0132502		667.808	0.0259386	0.044081	0.0406335
	348.2	0.00631406	0	0.0170363		668.55	0.0277299	0.0449204	0.04272
	348.4	0.00248954	0.000438176	0.00948958		669.292	0.0279074	0.0414408	0.0447415
	348.6	0.0046694	0.0032653	0.00892155		670.033	0.0261952	0.0373026	0.0447135
	348.8	0.00401106	0.00168237	0.0183439		670.775	0.0256951	0.0359574	0.0440281
	349	0.00232495	0.001781	0.0199158		671.517	0.0252302	0.0351389	0.045237
	349.2	0.00397326	0.00280934	0.0178779		672.258	0.024667	0.0323228	0.0412494
	349.4	0.00284431	0.00232185	0.017231		673	0.0240323	0.0317215	0.0374131
	349.6	0.000631528	0.00297102	0.0164427		673.741	0.0244754	0.0328583	0.0364558
	349.8	0.00760394	0.001954	0.0127285		674.483	0.0244287	0.0323473	0.0351252
	350	0	0.00185618	0.0116968		675.224	0.0240992	0.0316724	0.0319427
						675.965	0.0229266	0.031981	0.0310157
						676.707	0.0221058	0.0337943	0.030305
						677.448	0.022365	0.0343353	0.0300998
						678.189	0.0220973	0.0341331	0.0315015
						678.93	0.0223283	0.0336678	0.0293944
						679.672	0.022518	0.0339026	0.0289189
						680.413	0.0224618	0.0324391	0.0312333
						681.154	0.0229934	0.0327829	0.0307335
						681.895	0.021735	0.0317352	0.0271801
						682.636	0.0212988	0.0303135	0.028239
						683.377	0.0207832	0.0293165	0.0279756
						684.117	0.019868	0.0290413	0.0279097
						684.858	0.0174811	0.0273005	0.0280205
						685.599	0.018291	0.0270017	0.0323804
						686.34	0.0214353	0.02654	0.0330726
						687.08	0.0216755	0.0257436	0.0335396
						687.821	0.0229593	0.0261138	0.0326769
						688.562	0.0237853	0.026427	0.031258
						689.302	0.0231995	0.0257183	0.027828
						690.043	0.017659	0.0252626	0.0207044
						690.783	0.0163921	0.026021	0.0191711
						691.524	0.0145869	0.0244793	0.0195262
						692.264	0.0132238	0.0242506	0.0207591
						693.004	0.0115828	0.0232343	0.0222657
						693.745	0.012653	0.0239232	0.0301781
						694.485	0.0133521	0.0229812	0.0328597
						695.225	0.0132083	0.0229858	0.0300192
						695.965	0.0134885	0.0220625	0.0282762
						696.705	0.0143485	0.0225604	0.0268569
						697.446	0.0141356	0.0219592	0.0248274
						698.186	0.0130797	0.0207994	0.0210269
						698.926	0.0133533	0.0205332	0.0187745
						699.666	0.0124375	0.0197125	0.0159324
						700.405	0.0115868	0.0189626	0.0160269
						701.145	0.0110219	0.0182642	0.0163868
						701.885	0.0116868	0.019009	0.0204697
						702.625	0.0122096	0.022375	0.020724
						703.365	0.0126717	0.0284743	0.0252512
						704.104	0.0141033	0.0310414	0.0260812
						704.844	0.0144532	0.0335849	0.0272484
						705.584	0.0144811	0.0336189	0.0247994
						706.323	0.0137684	0.030593	0.0268812
						707.063	0.0150107	0.0253216	0.0240187
						707.802	0.0127107	0.0227506	0.0243995
						708.542	0.0128876	0.0208856	0.0222577
						709.281	0.011586	0.0193239	0.0206533
						710.02	0.0128028	0.018968	0.0210347
						710.76	0.0107077	0.0171024	0.0220046
						711.499	0.0108891	0.0158238	0.0223742
						712.238	0.0109304	0.0152172	0.0194174
						712.977	0.010689	0.0157928	0.020588
						713.716	0.00869791	0.0149494	0.0200557
						714.455	0.00798082	0.0158651	0.0180042
						715.194	0.00821067	0.0153665	0.015388
						715.933	0.00746353	0.013473	0.0173339
						716.672	0.00724468	0.0130112	0.0177552
						717.411	0.00298997	0.00926161	0.0165072
						718.15	-0.00169162	0.00474391	0.0178405
						718.889	-0.00255668	0.00447861	0.0156428
						719.628	-0.00297756	0.0049958	0.013559
						720.366	-0.0032368	0.00376466	0.012519
						721.105	0.000569177	0.00688083	0.0105699
						721.844	0.00512916	0.0102618	0.0095487
						722.582	0.00430887	0.0102391	0.0110305
						723.321	0.00384572	0.0102914	0.0112546
						724.059	0.00355794	0.0098511	0.00845046
						724.798	0.00339359	0.00917246	0.0105827
						725.536	0.00316404	0.00903676	0.00917516
						726.274	0.00387975	0.0100331	0.00969438
						727.013	0.00292263	0.00842623	0.0116341
						727.751	0.00329817	0.0089813	0.0147543
						728.489	0.00349589	0.00858245	0.013668
						729.227	0.00527048	0.00870962	0.0158333
						729.966	0.00909303	0.00982385	0.0148256
						730.704	0.0117062	0.0123333	0.0140706
						731.442	0.0113641	0.0129295	0.0106414
						732.18	0.0104312	0.0124799	0.0107014
						732.918	0.0104244	0.0125828	0.00759181
						733.656	0.00591364	0.0102141	0.00721123
						734.393	0.00355907	0.00731806	0.00610167
						735.131	0.00319153	0.00618309	0.00942689
						735.869	0.00242579	0.00673226	0.0111648
						736.607	0.00236332	0.00784282	0.013897
						737.344	0.00265423	0.0079293	0.0176389
						738.082	0.00315854	0.00998694	0.025617
						738.82	0.00406684	0.0106895	0.0258888
						739.557	0.00428703	0.00987195	0.0247024
						740.295	0.00308523	0.0080604	0.0245031
						741.032	0.00372868	0.00825147	0.0213942
						741.77	0.00377962	0.00784413	0.0115996
						742.507	0.00261607	0.00777527	0.0113155
						743.244	0.00365254	0.00831071	0.0119318
						743.982	0.00347068	0.00843572	0.0103593
						744.719	0.00119529	0.00683171	0.00963984
						745.456	-0.000159931	0.00544211	0.0105787
						746.193	-0.00235243	0.00330548	0.00754311
						746.93	-0.00412429	0.00147116	0.00301443
						747.667	-0.00579035	0.00151099	0.00400343
						748.404	-0.00591586	0.00223784	0.00446268
						749.141	-0.0047475	0.0019982	0.00577051
						749.878	-0.00336188	0.00361183	0.00804109
						750.615	-0.00344755	0.00428736	0.0127078
						751.352	-0.000545137	0.00322671	0.0138422
						752.089	-0.000338691	0.00428467	0.0109595
						752.825	-0.000359174	0.00505853	0.00961604
						753.562	0.000604255	0.00387895	0.00831136
						754.299	0.000701563	0.00486112	0.00642099
						755.035	-0.000702313	0.00467239	0.00327248
						755.772	0.000552396	0.00552413	0.00614423
						756.508	-0.00130363	0.00487949	0.00653185
						757.245	-0.00360185	0.00492687	0.00590799
						757.981	-0.00221161	0.00458564	0.00751407
						758.718	-0.00424348	0.00421301	0.00701301
						759.454	-0.00483588	0.00187691	0.00930275
						760.19	-0.00324941	0.00303415	0.00988608
						760.927	-0.00211126	0.00402377	0.00933573
						761.663	-0.0031315	0.00473099	0.0101845
						762.399	-0.000439223	0.00636901	0.013589
						763.135	-0.000201639	0.00704229	0.00832263
						763.871	-0.000129634	0.00670145	0.00909275
						764.607	0.000682449	0.00669235	0.0124147
						765.343	0.00115632	0.00701713	0.00928835
						766.079	-0.00097097	0.00593769	0.0106703
						766.815	-0.00146765	0.00544515	0.0114408
						767.551	-0.00363684	0.0023064	0.0088445
						768.286	-0.00359942	0.00327427	0.0104278
						769.022	-0.00518817	0.00297395	0.00984766
						769.758	-0.00656186	0.00204323	0.00495749
						770.494	-0.00712084	0.00146946	0.00604987
						771.229	-0.00666347	0.00389183	0.00981545
						771.965	-0.0086876	0.00164871	0.00680915
						772.7	-0.00670305	0.0017076	0.00576272
						773.436	-0.00451238	0.00285156	0.00598635
						774.171	-0.00420064	0.00279795	0.0062953
						774.906	-0.00492479	0.00341103	0.00192303
						775.642	-0.00517313	0.004728	-7.8588e-05
						776.377	-0.00469459	0.00468417	0.00333019
						777.112	-0.00430378	0.00565024	0.00158145
						777.848	-0.00570034	0.00686932	0.00542431
						778.583	-0.00398373	0.00656048	0.00797466
						779.318	-0.00290012	0.00725508	0.00948379
						780.053	-0.00411032	0.00557268	0.00990648
						780.788	-0.00519862	0.00385646	0.0110989
						781.523	-0.00330077	0.00381443	0.00698277
						782.258	-0.00387192	0.0040758	0.00821089
						782.993	-0.00405148	0.00241472	0.00856772
						783.727	-0.00616653	0.0039235	0.00762518
						784.462	-0.00211247	0.00259033	0.00912112
						785.197	0.00213935	0.00249414	0.00985625
						785.932	0.00295614	0.00232546	0.0098614
						786.666	0.00290555	0.00123895	0.0111814
						787.401	0.00440067	0.000200964	0.00606592
						788.135	0.000907634	0.000833859	0.00599755
						788.87	-0.00577211	4.14134e-05	0.00327404
						789.604	-0.0062781	-0.00189419	0.0046341
						790.339	-0.00718149	-0.000968661	-0.00149226
						791.073	-0.00692749	0.000197221	0.0050002
						791.807	-0.00445753	0.00254856	0.00364012
						792.542	-0.00172073	0.00273008	0.00751235
						793.276	-0.00256204	0.00180573	0.00469659
						794.01	-0.00198153	0.000523456	0.00383375
						794.744	-0.00275764	-0.0014884	0.00418225
						795.478	-0.00431466	-0.000617318	0.00738586
						796.212	-0.00572639	6.71257e-05	0.00460578
						796.946	-0.00479193	0.00147446	0.00808222
						797.68	-0.00575001	0.002551	0.016919
						798.414	-0.00427052	0.00411446	0.0182871
						799.148	-0.00618493	0.000537174	0.0183097
						799.882	-0.0060647	0.000504379	0.0242907
						800.616	-0.00707769	0.00120865	0.0239897
						801.349	-0.00560956	0.00154773	0.0245024
						802.083	-0.00568314	0.00157787	0.0246096
						802.817	-0.0053695	0.00466883	0.0270279
						803.55	-0.00485274	0.00420601	0.0247147
						804.284	-0.00265571	0.00524472	0.0218328
						805.017	-0.00456284	0.00421682	0.013992
						805.751	-0.00558893	0.00411014	0.012941
						806.484	-0.00563851	0.00211446	0.0146073
						807.217	-0.00536282	0.00143489	0.010765
						807.951	-0.00869562	-0.00045854	0.00877705
						808.684	-0.00920684	-0.00017439	0.0131295
						809.417	-0.0103415	-0.000285428	0.0115139
						810.15	-0.00995489	0.00149705	0.00885143
						810.883	-0.00937521	0.00268239	0.0124158
						811.616	-0.00813224	0.00455723	0.0171543
						812.349	-0.00521205	0.00567612	0.0152019
						813.082	-0.00371176	0.00445871	0.0135178
						813.815	-0.0019852	0.004887	0.0141529
						814.548	-0.00337533	0.00391586	0.00985528
						815.281	-0.00326701	0.00406602	0.00759862
						816.014	-0.00390904	0.00455575	0.012821
						816.746	-0.00377081	0.00398887	0.0127314
						817.479	-0.00279029	0.00330529	0.0146816
						818.212	-0.00172458	0.00462797	0.0156968
						818.944	-0.000406428	0.00425219	0.0180212
						819.677	0.00254936	0.0061566	0.0152278
						820.409	0.00805872	0.0103549	0.0195208
						821.142	0.0181955	0.0146535	0.0186083
						821.874	0.0304947	0.0218237	0.0218198
						822.607	0.0439998	0.03094	0.0217124
						823.339	0.0512799	0.0338132	0.0216365
						824.071	0.0515877	0.0355383	0.0199539
						824.803	0.0458329	0.0357253	0.017375
						825.536	0.0368293	0.0322423	0.0133921
						826.268	0.0268044	0.0268254	0.00759967
						827	0.0219966	0.0251691	0.0109278
						827.732	0.0213015	0.0236405	0.0124217
						828.464	0.0171671	0.0203904	0.00742704
						829.196	0.0150156	0.0166411	0.0100721
						829.928	0.0124095	0.0136064	0.0102004
						830.659	0.0062621	0.00944011	0.00104668
						831.391	0.000795695	0.00726476	0.00276758
						832.123	-0.00024257	0.0043597	0.0115042
						832.855	0.00397832	0.00580131	0.00983235
						833.586	0.00497862	0.00675339	0.0120695
						834.318	0.00780551	0.0080105	0.0178028
						835.049	0.0102136	0.00820318	0.0138607
						835.781	0.0099128	0.00959772	0.00875224
						836.512	0.00559403	0.00733744	0.0117477
						837.244	0.00414499	0.0065641	0.00775669
						837.975	0.00328119	0.00603732	0.00820401
						838.707	0.00172289	0.00564585	0.0059263
						839.438	-0.0012585	0.00515253	0.00795693
						840.169	-0.00351955	0.0058417	0.00833731
						840.9	-0.00482375	0.00640309	0.0143112
						841.631	-0.00700906	0.00464122	0.0154629
						842.362	-0.00947236	0.00439175	0.0195046
						843.093	-0.00994313	0.00269234	0.0165371
						843.824	-0.00888359	0.00240825	0.0171751
						844.555	-0.0107238	-0.000457415	0.00828534
						845.286	-0.0141657	-0.000722171	0.00788288
						846.017	-0.0141888	-0.00350243	0.00900639
						846.748	-0.0127567	-0.00271694	0.0087537
						847.479	-0.014871	-0.00504891	0.00427647
						848.209	-0.0173284	-0.00556241	0.0222629
						848.94	-0.013883	-0.00425619	0.0256033
						849.671	-0.0109262	-0.00216814	0.025598
						850.401	-0.0122793	-0.00252674	0.0285838
						851.132	-0.0115143	-0.000824867	0.0300212
						851.862	-0.009443	-0.00119953	0.02266
						852.592	-0.00597724	0.000649916	0.0147723
						853.323	-0.0110764	0.000697178	0.0116685
						854.053	-0.0102855	-0.00015928	0.0406644
						854.783	-0.010875	-0.000510912	0.068045
						855.514	-0.0120495	-0.000787412	0.0676319
						856.244	-0.0139786	-0.00380854	0.0749273
						856.974	-0.01192	-0.00579592	0.0715283
						857.704	-0.0104662	-0.00572108	0.038897
						858.434	-0.0110778	-0.00656102	0.00985121
						859.164	-0.00736593	-0.0042705	0.0109841
						859.894	-0.00677224	-0.00222209	0.0119224
						860.624	-0.00801713	-0.00227	0.019379
						861.354	-0.0101006	-0.00193463	0.0246588
						862.083	-0.00878248	-0.000902979	0.0265404
						862.813	-0.0109354	-0.0011793	0.0239354
						863.543	-0.0128589	-0.0019512	0.011053
						864.273	-0.0121544	0.000371135	0.00872423
						865.002	-0.00818923	0.0015706	0.00730594
						865.732	-0.00661923	0.0011293	0.00195366
						866.461	-0.00559124	0.00106575	0.000334935
						867.191	-0.00526458	-8.42342e-05	0.00653981
						867.92	-0.00204363	-0.00115055	0.0111592
						868.649	-0.00203021	-0.0025557	0.0111792
						869.379	-0.00388712	-0.0041523	0.0331369
						870.108	-0.00458497	-0.00612492	0.0362791
						870.837	-0.0052889	-0.00656236	0.0352424
						871.566	-0.00686784	-0.00776541	0.0268922
						872.295	-0.00970167	-0.0087372	0.0226317
						873.025	-0.0114746	-0.00810057	0.00356946
						873.754	-0.0118913	-0.00573882	-0.00237331
						874.483	-0.0110107	-0.00584263	0.000552074
						875.211	-0.0118721	-0.00516087	0.00266558
						875.94	-0.0103991	-0.00277704	0.00613122
						876.669	-0.00462694	0.00067993	0.0077519
						877.398	-0.00316527	-0.000772051	0.0034713
						878.127	-0.00130327	0.000437603	3.51572e-05
						878.855	0.00720335	0.00490938	-0.00289817
						879.584	0.0174093	0.0093617	-0.00186608
						880.313	0.026966	0.0145439	0.00765867
						881.041	0.0400385	0.0233057	0.0141659
						881.77	0.0514538	0.0318189	0.0111493
						882.498	0.0543475	0.0356802	0.0120852
						883.226	0.0516096	0.0355933	0.0071012
						883.955	0.0436932	0.0328421	0.00277423
						884.683	0.0339936	0.0253588	0.00362392
						885.411	0.0229413	0.0193753	0.0117804
						886.139	0.0159076	0.0124869	0.0113377
						886.868	0.00916114	0.00804826	0.0176452
						887.596	0.00594495	0.00438759	0.0193651
						888.324	0.00445209	0.00571977	0.0224294
						889.052	0.00382117	0.00498649	0.0187841
						889.78	-0.00174743	0.0046737	0.0227885
						890.508	-0.00213587	0.00477184	0.0236172
						891.235	-0.000318192	0.00511978	0.0170585
						891.963	-0.00107574	0.00474062	0.0155478
						892.691	0.00179686	0.00467373	0.0212605
						893.419	0.00578764	0.00588866	0.0194164
						894.146	0.00918142	0.0070748	0.0199753
						894.874	0.00981614	0.00821567	0.0223573
						895.602	0.0105281	0.00599607	0.0181111
						896.329	0.0056168	0.00534263	0.00616217
						897.056	0.00405711	0.00419506	-0.000629344
						897.784	0.00169146	0.00355209	-0.00371439
						898.511	0.00028078	0.001348	-0.00976202
						899.239	0.000468561	0.00353619	-0.00750839
						899.966	-0.00156897	0.00210949	-0.00827845
						900.693	-0.000503286	0.00252319	-0.00287105
						901.42	-0.000978175	0.00342342	-0.000531729
						902.147	-0.00171646	0.00417824	0.00486265
						902.874	-0.000773132	0.00220298	0.00856063
						903.601	0.0090135	0.00595845	0.0132515
						904.328	0.0120923	0.00636098	0.0153131
						905.055	0.00953461	0.00326661	0.00889674
						905.782	0.0108105	0.00367773	0.00604455
						906.509	0.00833312	0.00318809	-0.00347351
						907.236	-0.00523202	-0.00161309	-0.000625886
						907.963	-0.0106424	-0.00284707	-0.00426594
						908.689	-0.0125121	-0.00180274	-0.00390742
						909.416	-0.017475	-0.00338006	-0.00345614
						910.142	-0.0184603	-0.00346655	-0.000271636
						910.869	-0.0143307	-0.00360445	0.00340533
						911.595	-0.0114056	-0.00313912	0.00131389
						912.322	-0.0068748	-0.00297693	-0.00143389
						913.048	-0.00296839	-0.00282867	4.56707e-05
						913.775	0.00108976	-0.000312899	0.00671895
						914.501	0.00858359	0.00453322	0.00262452
						915.227	0.0148957	0.00986239	0.00485867
						915.953	0.0146913	0.0131529	0.00325616
						916.679	0.0183517	0.0157399	0.00856773
						917.405	0.0183842	0.0157415	0.00565663
						918.132	0.0148185	0.0136389	0.00471982
						918.857	0.00730113	0.0101913	0.00860894
						919.583	0.00442362	0.00630689	0.0160195
						920.309	-0.0059969	0.000206835	0.0137778
						921.035	-0.0123183	-0.00399363	0.0123389
						921.761	-0.0155791	-0.00623958	0.0120813
						922.487	-0.0182505	-0.0105659	0.0104752
						923.212	-0.0179213	-0.0124222	0.013423
						923.938	-0.0162353	-0.011517	0.00528198
						924.664	-0.00920826	-0.00874604	0.0107835
						925.389	-0.00787005	-0.00607156	0.00819486
						926.115	-0.00851762	-0.00448432	0.00503194
						926.84	-0.0108149	-0.00410083	0.00289188
						927.565	-0.00901681	-0.00486968	0.00557219
						928.291	-0.0162321	-0.00683626	0.000110406
						929.016	-0.0176116	-0.00871429	0.0063126
						929.741	-0.0165357	-0.00890717	0.0109891
						930.467	-0.0172108	-0.00828499	0.00729626
						931.192	-0.0187624	-0.00477105	0.0132498
						931.917	-0.0167269	-0.00214491	0.0183202
						932.642	-0.0167727	-0.00193374	0.0169906
						933.367	-0.0147245	-0.000164369	0.0150937
						934.092	-0.00900571	0.00210887	0.0186485
						934.817	-0.00677718	0.0026984	0.0127696
						935.541	-0.00601352	0.00337458	0.00819812
						936.266	-0.00299909	0.00436098	0.010577
						936.991	-0.0057864	0.00212125	0.00880923
						937.716	-0.00781096	-0.000165665	0.00804089
						938.44	-0.0105078	-0.0026441	0.0156202
						939.165	-0.0107057	-0.00445794	0.0145022
						939.889	-0.0123669	-0.00902585	0.0105319
						940.614	-0.00977344	-0.00866036	0.0136787
						941.338	-0.0101187	-0.00554836	0.0231751
						942.063	-0.00586927	-0.00446036	0.00798419
						942.787	-0.00883067	-0.00541211	0.00733504
						943.511	-0.00476244	-0.00103304	0.00620772
						944.236	-0.00349303	0.0011535	0.0141729
						944.96	-0.00435998	-6.77057e-05	0.00442079
						945.684	-0.00573151	0.0025366	0.0142395
						946.408	-0.00349727	0.00380175	0.014721
						947.132	-0.0036741	0.00364119	0.016825
						947.856	-0.00540959	0.00154941	0.0103136
						948.58	-0.00524153	0.000165552	0.0168432
						949.304	-0.00651317	-0.0038048	0.0222165
						950.028	-0.00346103	-0.00394911	0.0258754
						950.752	-0.00523838	-0.00457755	0.0367195
						951.475	-0.00214691	-0.00390757	0.0330803
						952.199	0.00126784	-0.00188308	0.0334004
						952.923	0.00184098	-0.00031925	0.0256669
						953.646	-0.001519	-0.00158265	0.0246042
						954.37	-0.00861768	-0.00194836	0.0178426
						955.093	-0.0227093	-0.00432046	0.0193119
						955.817	-0.0325922	-0.00457755	0.00915744
						956.54	-0.0374937	-0.00521178	0.016844
						957.263	-0.0377255	-0.00714996	0.0233968
						957.987	-0.0350285	-0.00580933	0.0236588
						958.71	-0.0276172	-0.00236589	0.0337369
						959.433	-0.0238389	-0.00391155	0.0433625
						960.156	-0.0193561	-0.00311469	0.0458935
