# Supplementary material for: Perfluorocycloparaphenylenes
Source: Nat Commun. 2022 Jun 28;13:3713. doi: 10.1038/s41467-022-31530-x (PMC9240036; doi:10.1038/s41467-022-31530-x)
Supplement: Supplementary file 4 — Supplementary Dataset 2 [file 41467_2022_31530_MOESM4_ESM.xlsx]

## Sheet: sheet
		PF10CPP		PF12CPP		PF14CPP
	-0.353	13.8019	-0.0305	6.194	-0.3595	2.1928
	-0.354	13.8231	-0.0315	6.2182	-0.3605	2.1933
	-0.355	13.8423	-0.0325	6.2386	-0.3615	2.1949
	-0.356	13.8605	-0.0335	6.2578	-0.3625	2.1957
	-0.357	13.8738	-0.0345	6.2722	-0.3635	2.1958
	-0.358	13.8877	-0.0355	6.2866	-0.3645	2.195
	-0.359	13.8968	-0.0365	6.3012	-0.3655	2.1957
	-0.36	13.9084	-0.0375	6.3131	-0.3665	2.1963
	-0.361	13.918	-0.0385	6.3245	-0.3675	2.1979
	-0.362	13.9281	-0.0395	6.3377	-0.3685	2.1981
	-0.363	13.9358	-0.0405	6.3474	-0.3695	2.1985
	-0.364	13.9425	-0.0415	6.3562	-0.3705	2.1988
	-0.365	13.9492	-0.0425	6.3641	-0.3715	2.1992
	-0.366	13.9556	-0.0435	6.3715	-0.3725	2.1999
	-0.367	13.9626	-0.0445	6.379	-0.3735	2.2002
	-0.368	13.9695	-0.0455	6.3863	-0.3745	2.2019
	-0.369	13.9751	-0.0465	6.3928	-0.3755	2.2018
	-0.37	13.9804	-0.0475	6.3994	-0.3765	2.2024
	-0.371	13.9853	-0.0485	6.40588	-0.3775	2.2021
	-0.372	13.9898	-0.0495	6.41151	-0.3785	2.2024
	-0.373	13.9948	-0.0505	6.41679	-0.3795	2.2035
	-0.374	13.9992	-0.0515	6.42235	-0.3805	2.2048
	-0.375	14.005	-0.0525	6.43031	-0.3815	2.2049
	-0.376	14.0088	-0.0535	6.43382	-0.3825	2.2055
	-0.377	14.0129	-0.0545	6.43844	-0.3835	2.206
	-0.378	14.0163	-0.0555	6.44265	-0.3845	2.2061
	-0.379	14.0199	-0.0565	6.44772	-0.3855	2.2068
	-0.38	14.0239	-0.0575	6.45335	-0.3865	2.207
	-0.381	14.0278	-0.0585	6.45937	-0.3875	2.2086
	-0.382	14.0308	-0.0595	6.46336	-0.3885	2.2085
	-0.383	14.0341	-0.0605	6.46684	-0.3895	2.2091
	-0.384	14.0375	-0.0615	6.46969	-0.3905	2.2091
	-0.385	14.0414	-0.0625	6.47334	-0.3915	2.2095
	-0.386	14.0443	-0.0635	6.47761	-0.3925	2.2104
	-0.387	14.0468	-0.0645	6.48348	-0.3935	2.2114
	-0.388	14.0504	-0.0655	6.48825	-0.3945	2.2116
	-0.389	14.0526	-0.0665	6.4919	-0.3955	2.2119
	-0.39	14.0556	-0.0675	6.49613	-0.3965	2.2118
	-0.391	14.0577	-0.0685	6.49819	-0.3975	2.2129
	-0.392	14.0613	-0.0695	6.50249	-0.3985	2.2127
	-0.393	14.065	-0.0705	6.50642	-0.3995	2.2141
	-0.394	14.0682	-0.0715	6.51028	-0.4005	2.2145
	-0.395	14.0706	-0.0725	6.51375	-0.4015	2.2146
	-0.396	14.0724	-0.0735	6.51643	-0.4025	2.2157
	-0.397	14.0746	-0.0745	6.51907	-0.4035	2.2148
	-0.398	14.0773	-0.0755	6.52175	-0.4045	2.2155
	-0.399	14.0804	-0.0765	6.52408	-0.4055	2.216
	-0.4	14.0829	-0.0775	6.52769	-0.4065	2.2176
	-0.401	14.0854	-0.0785	6.53089	-0.4075	2.2178
	-0.402	14.0869	-0.0795	6.53249	-0.4085	2.2178
	-0.403	14.0892	-0.0805	6.5353	-0.4095	2.2178
	-0.404	14.0905	-0.0815	6.53641	-0.4105	2.2181
	-0.405	14.0925	-0.0825	6.53846	-0.4115	2.2186
	-0.406	14.0949	-0.0835	6.54159	-0.4125	2.2207
	-0.407	14.0975	-0.0845	6.54531	-0.4135	2.2203
	-0.408	14.0995	-0.0855	6.54733	-0.4145	2.2207
	-0.409	14.1009	-0.0865	6.54875	-0.4155	2.2207
	-0.41	14.1019	-0.0875	6.54976	-0.4165	2.221
	-0.411	14.1041	-0.0885	6.55233	-0.4175	2.2221
	-0.412	14.1051	-0.0895	6.5548	-0.4185	2.2224
	-0.413	14.1078	-0.0905	6.55803	-0.4195	2.2231
	-0.414	14.1095	-0.0915	6.55921	-0.4205	2.2236
	-0.415	14.111	-0.0925	6.56199	-0.4215	2.2238
	-0.416	14.1118	-0.0935	6.56321	-0.4225	2.2237
	-0.417	14.1131	-0.0945	6.56491	-0.4235	2.2244
	-0.418	14.1152	-0.0955	6.56665	-0.4245	2.2248
	-0.419	14.1172	-0.0965	6.56797	-0.4255	2.2262
	-0.42	14.1196	-0.0975	6.57155	-0.4265	2.2262
	-0.421	14.1209	-0.0985	6.57336	-0.4275	2.227
	-0.422	14.1223	-0.0995	6.57464	-0.4285	2.2262
	-0.423	14.1237	-0.1005	6.5761	-0.4295	2.2267
	-0.424	14.1247	-0.1015	6.5778	-0.4305	2.2271
	-0.425	14.1257	-0.1025	6.57954	-0.4315	2.2282
	-0.426	14.1285	-0.1035	6.58312	-0.4325	2.2292
	-0.427	14.1294	-0.1045	6.58368	-0.4335	2.2291
	-0.428	14.131	-0.1055	6.58611	-0.4345	2.2294
	-0.429	14.1318	-0.1065	6.58611	-0.4355	2.2296
	-0.43	14.133	-0.1075	6.58809	-0.4365	2.2298
	-0.431	14.1345	-0.1085	6.589	-0.4375	2.2309
	-0.432	14.1364	-0.1095	6.5907	-0.4385	2.2325
	-0.433	14.1383	-0.1105	6.59257	-0.4395	2.2321
	-0.434	14.1384	-0.1115	6.5933	-0.4405	2.2324
	-0.435	14.1403	-0.1125	6.59542	-0.4415	2.2321
	-0.436	14.1403	-0.1135	6.59612	-0.4425	2.2335
	-0.437	14.1425	-0.1145	6.59942	-0.4435	2.2332
	-0.438	14.1435	-0.1155	6.6003	-0.4445	2.2345
	-0.439	14.1457	-0.1165	6.6035	-0.4455	2.2349
	-0.44	14.146	-0.1175	6.6047	-0.4465	2.2352
	-0.441	14.1472	-0.1185	6.6068	-0.4475	2.2353
	-0.442	14.1468	-0.1195	6.6062	-0.4485	2.2354
	-0.443	14.149	-0.1205	6.6088	-0.4495	2.2362
	-0.444	14.1501	-0.1215	6.6098	-0.4505	2.2365
	-0.445	14.1521	-0.1225	6.6127	-0.4515	2.2374
	-0.446	14.153	-0.1235	6.6131	-0.4525	2.2381
	-0.447	14.1535	-0.1245	6.6147	-0.4535	2.2378
	-0.448	14.1546	-0.1255	6.6162	-0.4545	2.2372
	-0.449	14.156	-0.1265	6.6168	-0.4555	2.2379
	-0.45	14.1574	-0.1275	6.618	-0.4565	2.2382
	-0.451	14.1586	-0.1285	6.6193	-0.4575	2.2402
	-0.452	14.1598	-0.1295	6.6209	-0.4585	2.24
	-0.453	14.1612	-0.1305	6.6218	-0.4595	2.2402
	-0.454	14.1619	-0.1315	6.6221	-0.4605	2.2402
	-0.455	14.1613	-0.1325	6.6216	-0.4615	2.2404
	-0.456	14.163	-0.1335	6.6244	-0.4625	2.2413
	-0.457	14.1633	-0.1345	6.6256	-0.4635	2.2423
	-0.458	14.1656	-0.1355	6.6279	-0.4645	2.243
	-0.459	14.1665	-0.1365	6.6281	-0.4655	2.2431
	-0.46	14.1669	-0.1375	6.6288	-0.4665	2.243
	-0.461	14.1681	-0.1385	6.6293	-0.4675	2.2427
	-0.462	14.1684	-0.1395	6.6304	-0.4685	2.2429
	-0.463	14.1697	-0.1405	6.6325	-0.4695	2.2439
	-0.464	14.1716	-0.1415	6.634	-0.4705	2.2456
	-0.465	14.1725	-0.1425	6.6349	-0.4715	2.2453
	-0.466	14.1729	-0.1435	6.6362	-0.4725	2.2462
	-0.467	14.1737	-0.1445	6.6374	-0.4735	2.2459
	-0.468	14.1743	-0.1455	6.6376	-0.4745	2.2462
	-0.469	14.1754	-0.1465	6.6393	-0.4755	2.2467
	-0.47	14.1762	-0.1475	6.641	-0.4765	2.2477
	-0.471	14.1788	-0.1485	6.643	-0.4775	2.2481
	-0.472	14.1784	-0.1495	6.6437	-0.4785	2.2485
	-0.473	14.18	-0.1505	6.645	-0.4795	2.2481
	-0.474	14.1797	-0.1515	6.6453	-0.4805	2.2482
	-0.475	14.1808	-0.1525	6.6464	-0.4815	2.2486
	-0.476	14.1814	-0.1535	6.6472	-0.4825	2.2497
	-0.477	14.1827	-0.1545	6.6494	-0.4835	2.2507
	-0.478	14.1836	-0.1555	6.6503	-0.4845	2.2507
	-0.479	14.1835	-0.1565	6.6506	-0.4855	2.2511
	-0.48	14.1841	-0.1575	6.6514	-0.4865	2.2507
	-0.481	14.1846	-0.1585	6.6519	-0.4875	2.2519
	-0.482	14.1853	-0.1595	6.6525	-0.4885	2.252
	-0.483	14.1861	-0.1605	6.6541	-0.4895	2.2534
	-0.484	14.1878	-0.1615	6.6558	-0.4905	2.2534
	-0.485	14.1878	-0.1625	6.6552	-0.4915	2.2535
	-0.486	14.1894	-0.1635	6.657	-0.4925	2.2542
	-0.487	14.1889	-0.1645	6.6568	-0.4935	2.2542
	-0.488	14.1898	-0.1655	6.6582	-0.4945	2.2541
	-0.489	14.1905	-0.1665	6.6586	-0.4955	2.2556
	-0.49	14.1919	-0.1675	6.6603	-0.4965	2.2557
	-0.491	14.1926	-0.1685	6.6607	-0.4975	2.2564
	-0.492	14.1928	-0.1695	6.6616	-0.4985	2.2566
	-0.493	14.1931	-0.1705	6.6615	-0.4995	2.2566
	-0.494	14.1946	-0.1715	6.6628	-0.5005	2.2566
	-0.495	14.195	-0.1725	6.6628	-0.5015	2.2571
	-0.496	14.1968	-0.1735	6.6647	-0.5025	2.2594
	-0.497	14.1973	-0.1745	6.6651	-0.5035	2.2588
	-0.498	14.1979	-0.1755	6.6663	-0.5045	2.2592
	-0.499	14.1986	-0.1765	6.667	-0.5055	2.2583
	-0.5	14.1985	-0.1775	6.6667	-0.5065	2.259
	-0.501	14.1991	-0.1785	6.6674	-0.5075	2.2601
	-0.502	14.1996	-0.1795	6.6684	-0.5085	2.2611
	-0.503	14.202	-0.1805	6.671	-0.5095	2.2617
	-0.504	14.2016	-0.1815	6.671	-0.5105	2.2615
	-0.505	14.2025	-0.1825	6.6715	-0.5115	2.2612
	-0.506	14.2026	-0.1835	6.6713	-0.5125	2.2623
	-0.507	14.2025	-0.1845	6.6714	-0.5135	2.2626
	-0.508	14.2037	-0.1855	6.6728	-0.5145	2.263
	-0.509	14.2052	-0.1865	6.6742	-0.5155	2.264
	-0.51	14.2053	-0.1875	6.6745	-0.5165	2.264
	-0.511	14.2056	-0.1885	6.6751	-0.5175	2.2648
	-0.512	14.2055	-0.1895	6.6749	-0.5185	2.2641
	-0.513	14.2069	-0.1905	6.676	-0.5195	2.2648
	-0.514	14.2072	-0.1915	6.6764	-0.5205	2.265
	-0.515	14.2073	-0.1925	6.6768	-0.5215	2.2667
	-0.516	14.209	-0.1935	6.6777	-0.5225	2.2668
	-0.517	14.2088	-0.1945	6.6779	-0.5235	2.2668
	-0.518	14.2095	-0.1955	6.6787	-0.5245	2.2667
	-0.519	14.2086	-0.1965	6.6781	-0.5255	2.2673
	-0.52	14.2103	-0.1975	6.6794	-0.5265	2.2669
	-0.521	14.2104	-0.1985	6.6794	-0.5275	2.2686
	-0.522	14.2119	-0.1995	6.6809	-0.5285	2.2692
	-0.523	14.2124	-0.2005	6.681	-0.5295	2.2693
	-0.524	14.2133	-0.2015	6.6819	-0.5305	2.2697
	-0.525	14.2132	-0.2025	6.6814	-0.5315	2.2689
	-0.526	14.2146	-0.2035	6.6818	-0.5325	2.2701
	-0.527	14.215	-0.2045	6.6818	-0.5335	2.2705
	-0.528	14.2163	-0.2055	6.684	-0.5345	2.2722
	-0.529	14.217	-0.2065	6.6851	-0.5355	2.2717
	-0.53	14.2176	-0.2075	6.6847	-0.5365	2.272
	-0.531	14.2179	-0.2085	6.6854	-0.5375	2.2723
	-0.532	14.2181	-0.2095	6.6854	-0.5385	2.2723
	-0.533	14.2188	-0.2105	6.6863	-0.5395	2.273
	-0.534	14.22	-0.2115	6.6867	-0.5405	2.2741
	-0.535	14.2216	-0.2125	6.6885	-0.5415	2.2742
	-0.536	14.2212	-0.2135	6.6885	-0.5425	2.2746
	-0.537	14.2212	-0.2145	6.6886	-0.5435	2.2748
	-0.538	14.2217	-0.2155	6.6887	-0.5445	2.275
	-0.539	14.2216	-0.2165	6.6897	-0.5455	2.2757
	-0.54	14.2229	-0.2175	6.69	-0.5465	2.2754
	-0.541	14.2243	-0.2185	6.6914	-0.5475	2.2771
	-0.542	14.2243	-0.2195	6.6906	-0.5485	2.2768
	-0.543	14.225	-0.2205	6.6919	-0.5495	2.2772
	-0.544	14.2249	-0.2215	6.6922	-0.5505	2.2772
	-0.545	14.2252	-0.2225	6.6918	-0.5515	2.2773
	-0.546	14.2261	-0.2235	6.6926	-0.5525	2.2783
	-0.547	14.2264	-0.2245	6.6928	-0.5535	2.28
	-0.548	14.2273	-0.2255	6.6939	-0.5545	2.2793
	-0.549	14.2279	-0.2265	6.6942	-0.5555	2.2798
	-0.55	14.2281	-0.2275	6.6947	-0.5565	2.2789
	-0.551	14.2283	-0.2285	6.6952	-0.5575	2.2797
	-0.552	14.2287	-0.2295	6.6954	-0.5585	2.2803
	-0.553	14.2296	-0.2305	6.6957	-0.5595	2.2815
	-0.554	14.2307	-0.2315	6.6969	-0.5605	2.2819
	-0.555	14.231	-0.2325	6.6968	-0.5615	2.2818
	-0.556	14.2315	-0.2335	6.6974	-0.5625	2.2828
	-0.557	14.2305	-0.2345	6.6963	-0.5635	2.2826
	-0.558	14.2318	-0.2355	6.6971	-0.5645	2.2827
	-0.559	14.2321	-0.2365	6.6979	-0.5655	2.2834
	-0.56	14.2332	-0.2375	6.6994	-0.5665	2.2847
	-0.561	14.2343	-0.2385	6.6997	-0.5675	2.2846
	-0.562	14.2344	-0.2395	6.6994	-0.5685	2.2849
	-0.563	14.2355	-0.2405	6.7	-0.5695	2.2847
	-0.564	14.235	-0.2415	6.7	-0.5705	2.2855
	-0.565	14.2359	-0.2425	6.7007	-0.5715	2.2854
	-0.566	14.2366	-0.2435	6.7011	-0.5725	2.287
	-0.567	14.2379	-0.2445	6.7026	-0.5735	2.2872
	-0.568	14.2381	-0.2455	6.7027	-0.5745	2.2872
	-0.569	14.2385	-0.2465	6.7024	-0.5755	2.2869
	-0.57	14.2378	-0.2475	6.7017	-0.5765	2.2872
	-0.571	14.2391	-0.2485	6.703	-0.5775	2.2879
	-0.572	14.2395	-0.2495	6.7027	-0.5785	2.2882
	-0.573	14.2406	-0.2505	6.704	-0.5795	2.2893
	-0.574	14.2409	-0.2515	6.7049	-0.5805	2.2894
	-0.575	14.2411	-0.2525	6.705	-0.5815	2.2893
	-0.576	14.2415	-0.2535	6.7044	-0.5825	2.2888
	-0.577	14.2417	-0.2545	6.705	-0.5835	2.2897
	-0.578	14.2422	-0.2555	6.7055	-0.5845	2.2901
	-0.579	14.2428	-0.2565	6.7057	-0.5855	2.2916
	-0.58	14.2437	-0.2575	6.7071	-0.5865	2.2912
	-0.581	14.2438	-0.2585	6.7072	-0.5875	2.292
	-0.582	14.244	-0.2595	6.7067	-0.5885	2.2919
	-0.583	14.2445	-0.2605	6.7069	-0.5895	2.2921
	-0.584	14.2449	-0.2615	6.7077	-0.5905	2.2928
	-0.585	14.2454	-0.2625	6.7078	-0.5915	2.2934
	-0.586	14.2474	-0.2635	6.7104	-0.5925	2.2943
	-0.587	14.2471	-0.2645	6.7092	-0.5935	2.294
	-0.588	14.2476	-0.2655	6.7086	-0.5945	2.2942
	-0.589	14.2473	-0.2665	6.7092	-0.5955	2.2946
	-0.59	14.2483	-0.2675	6.7097	-0.5965	2.2946
	-0.591	14.2491	-0.2685	6.7104	-0.5975	2.2956
	-0.592	14.2493	-0.2695	6.7103	-0.5985	2.2968
	-0.593	14.25	-0.2705	6.712	-0.5995	2.2963
	-0.594	14.2502	-0.2715	6.7107	-0.6005	2.2969
	-0.595	14.2507	-0.2725	6.7129	-0.6015	2.2962
	-0.596	14.2507	-0.2735	6.7118	-0.6025	2.2971
	-0.597	14.2504	-0.2745	6.713	-0.6035	2.2976
	-0.598	14.2514	-0.2755	6.7131	-0.6045	2.2988
	-0.599	14.2534	-0.2765	6.7141	-0.6055	2.2992
	-0.6	14.253	-0.2775	6.7139	-0.6065	2.299
	-0.601	14.2539	-0.2785	6.7146	-0.6075	2.2988
	-0.602	14.2529	-0.2795	6.7134	-0.6085	2.299
	-0.603	14.2541	-0.2805	6.7148	-0.6095	2.2997
	-0.604	14.2539	-0.2815	6.7146	-0.6105	2.3003
	-0.605	14.2557	-0.2825	6.7165	-0.6115	2.3014
	-0.606	14.256	-0.2835	6.7164	-0.6125	2.3015
	-0.607	14.2557	-0.2845	6.7164	-0.6135	2.3017
	-0.608	14.2555	-0.2855	6.7173	-0.6145	2.3012
	-0.609	14.2565	-0.2865	6.7164	-0.6155	2.3019
	-0.61	14.2569	-0.2875	6.7165	-0.6165	2.3022
	-0.611	14.2577	-0.2885	6.718	-0.6175	2.3038
	-0.612	14.2582	-0.2895	6.7188	-0.6185	2.3035
	-0.613	14.2582	-0.2905	6.719	-0.6195	2.3037
	-0.614	14.2591	-0.2915	6.7182	-0.6205	2.3035
	-0.615	14.2585	-0.2925	6.7183	-0.6215	2.3037
	-0.616	14.2596	-0.2935	6.7196	-0.6225	2.3045
	-0.617	14.2599	-0.2945	6.7194	-0.6235	2.3053
	-0.618	14.261	-0.2955	6.7209	-0.6245	2.3057
	-0.619	14.2608	-0.2965	6.7206	-0.6255	2.3059
	-0.62	14.2609	-0.2975	6.7213	-0.6265	2.3058
	-0.621	14.2614	-0.2985	6.7203	-0.6275	2.3064
	-0.622	14.2614	-0.2995	6.7212	-0.6285	2.3064
	-0.623	14.2621	-0.3005	6.7212	-0.6295	2.3068
	-0.624	14.2631	-0.3015	6.7228	-0.6305	2.3085
	-0.625	14.2639	-0.3025	6.7223	-0.6315	2.3076
	-0.626	14.264	-0.3035	6.7236	-0.6325	2.3084
	-0.627	14.264	-0.3045	6.7228	-0.6335	2.3076
	-0.628	14.2638	-0.3055	6.723	-0.6345	2.3083
	-0.629	14.2646	-0.3065	6.7237	-0.6355	2.3088
	-0.63	14.265	-0.3075	6.7239	-0.6365	2.3095
	-0.631	14.267	-0.3085	6.7263	-0.6375	2.3104
	-0.632	14.2661	-0.3095	6.7257	-0.6385	2.3106
	-0.633	14.2671	-0.3105	6.7251	-0.6395	2.3103
	-0.634	14.267	-0.3115	6.7253	-0.6405	2.3108
	-0.635	14.2678	-0.3125	6.7254	-0.6415	2.3108
	-0.636	14.268	-0.3135	6.7261	-0.6425	2.3117
	-0.637	14.2692	-0.3145	6.7275	-0.6435	2.3128
	-0.638	14.2692	-0.3155	6.7267	-0.6445	2.3129
	-0.639	14.2696	-0.3165	6.7277	-0.6455	2.3129
	-0.64	14.2696	-0.3175	6.727	-0.6465	2.3126
	-0.641	14.2704	-0.3185	6.7285	-0.6475	2.3131
	-0.642	14.2706	-0.3195	6.7281	-0.6485	2.3137
	-0.643	14.2713	-0.3205	6.729	-0.6495	2.3151
	-0.644	14.2725	-0.3215	6.7294	-0.6505	2.3153
	-0.645	14.2731	-0.3225	6.7296	-0.6515	2.3148
	-0.646	14.2738	-0.3235	6.7308	-0.6525	2.3148
	-0.647	14.2722	-0.3245	6.7292	-0.6535	2.3155
	-0.648	14.2732	-0.3255	6.7299	-0.6545	2.3158
	-0.649	14.274	-0.3265	6.7299	-0.6555	2.3167
	-0.65	14.2757	-0.3275	6.7309	-0.6565	2.317
	-0.651	14.2759	-0.3285	6.7312	-0.6575	2.3175
	-0.652	14.2761	-0.3295	6.7319	-0.6585	2.3174
	-0.653	14.2763	-0.3305	6.7311	-0.6595	2.3171
	-0.654	14.2765	-0.3315	6.732	-0.6605	2.3175
	-0.655	14.2768	-0.3325	6.7315	-0.6615	2.3177
	-0.656	14.2783	-0.3335	6.7333	-0.6625	2.32
	-0.657	14.2784	-0.3345	6.7342	-0.6635	2.3196
	-0.658	14.2782	-0.3355	6.734	-0.6645	2.3197
	-0.659	14.2788	-0.3365	6.7335	-0.6655	2.3196
	-0.66	14.2782	-0.3375	6.7326	-0.6665	2.32
	-0.661	14.2788	-0.3385	6.7341	-0.6675	2.3203
	-0.662	14.2795	-0.3395	6.7349	-0.6685	2.3217
	-0.663	14.2813	-0.3405	6.7351	-0.6695	2.3221
	-0.664	14.281	-0.3415	6.7351	-0.6705	2.3223
	-0.665	14.2808	-0.3425	6.735	-0.6715	2.3215
	-0.666	14.2815	-0.3435	6.7351	-0.6725	2.3218
	-0.667	14.2814	-0.3445	6.7353	-0.6735	2.3225
	-0.668	14.2815	-0.3455	6.7362	-0.6745	2.323
	-0.669	14.283	-0.3465	6.7372	-0.6755	2.3242
	-0.67	14.283	-0.3475	6.7371	-0.6765	2.3237
	-0.671	14.2835	-0.3485	6.7377	-0.6775	2.3245
	-0.672	14.283	-0.3495	6.7365	-0.6785	2.3243
	-0.673	14.2834	-0.3505	6.7367	-0.6795	2.3246
	-0.674	14.2836	-0.3515	6.738	-0.6805	2.3251
	-0.675	14.2844	-0.3525	6.7381	-0.6815	2.3264
	-0.676	14.2854	-0.3535	6.7395	-0.6825	2.3266
	-0.677	14.2852	-0.3545	6.7394	-0.6835	2.3267
	-0.678	14.2859	-0.3555	6.7398	-0.6845	2.3262
	-0.679	14.2857	-0.3565	6.7389	-0.6855	2.3269
	-0.68	14.2862	-0.3575	6.7391	-0.6865	2.3266
	-0.681	14.2872	-0.3585	6.7393	-0.6875	2.3284
	-0.682	14.289	-0.3595	6.7414	-0.6885	2.3286
	-0.683	14.2883	-0.3605	6.7406	-0.6895	2.3286
	-0.684	14.2888	-0.3615	6.7408	-0.6905	2.3289
	-0.685	14.2884	-0.3625	6.7409	-0.6915	2.3289
	-0.686	14.2897	-0.3635	6.7416	-0.6925	2.3294
	-0.687	14.2896	-0.3645	6.7413	-0.6935	2.3298
	-0.688	14.2905	-0.3655	6.7427	-0.6945	2.3315
	-0.689	14.291	-0.3665	6.7429	-0.6955	2.3312
	-0.69	14.2911	-0.3675	6.7425	-0.6965	2.331
	-0.691	14.2924	-0.3685	6.7431	-0.6975	2.3316
	-0.692	14.2916	-0.3695	6.7427	-0.6985	2.332
	-0.693	14.2924	-0.3705	6.7427	-0.6995	2.3323
	-0.694	14.2927	-0.3715	6.7431	-0.7005	2.3335
	-0.695	14.295	-0.3725	6.7443	-0.7015	2.3332
	-0.696	14.2952	-0.3735	6.7442	-0.7025	2.3338
	-0.697	14.2946	-0.3745	6.7447	-0.7035	2.3337
	-0.698	14.2938	-0.3755	6.7433	-0.7045	2.3341
	-0.699	14.2949	-0.3765	6.7443	-0.7055	2.3346
	-0.7	14.2951	-0.3775	6.7438	-0.7065	2.3345
	-0.701	14.2969	-0.3785	6.7463	-0.7075	2.336
	-0.702	14.2971	-0.3795	6.7464	-0.7085	2.3363
	-0.703	14.2971	-0.3805	6.746	-0.7095	2.3365
	-0.704	14.2971	-0.3815	6.7459	-0.7105	2.3355
	-0.705	14.2971	-0.3825	6.7456	-0.7115	2.336
	-0.706	14.2984	-0.3835	6.7471	-0.7125	2.3367
	-0.707	14.2986	-0.3845	6.7471	-0.7135	2.3384
	-0.708	14.2995	-0.3855	6.7477	-0.7145	2.3385
	-0.709	14.2996	-0.3865	6.7482	-0.7155	2.3387
	-0.71	14.2998	-0.3875	6.7479	-0.7165	2.3383
	-0.711	14.2998	-0.3885	6.7477	-0.7175	2.339
	-0.712	14.3009	-0.3895	6.7476	-0.7185	2.3396
	-0.713	14.3009	-0.3905	6.7485	-0.7195	2.3407
	-0.714	14.3028	-0.3915	6.7494	-0.7205	2.3414
	-0.715	14.3024	-0.3925	6.7494	-0.7215	2.3411
	-0.716	14.303	-0.3935	6.7502	-0.7225	2.3413
	-0.717	14.302	-0.3945	6.7495	-0.7235	2.3415
	-0.718	14.303	-0.3955	6.7496	-0.7245	2.3419
	-0.719	14.3033	-0.3965	6.7501	-0.7255	2.3425
	-0.72	14.3049	-0.3975	6.7504	-0.7265	2.3435
	-0.721	14.3052	-0.3985	6.7513	-0.7275	2.3435
	-0.722	14.3049	-0.3995	6.7514	-0.7285	2.344
	-0.723	14.3055	-0.4005	6.7511	-0.7295	2.3436
	-0.724	14.3049	-0.4015	6.7514	-0.7305	2.3443
	-0.725	14.3051	-0.4025	6.7513	-0.7315	2.3441
	-0.726	14.3064	-0.4035	6.7517	-0.7325	2.3457
	-0.727	14.3078	-0.4045	6.7538	-0.7335	2.3458
	-0.728	14.3069	-0.4055	6.7533	-0.7345	2.3459
	-0.729	14.3071	-0.4065	6.753	-0.7355	2.3459
	-0.73	14.3071	-0.4075	6.7525	-0.7365	2.3458
	-0.731	14.3082	-0.4085	6.7534	-0.7375	2.3469
	-0.732	14.3083	-0.4095	6.7539	-0.7385	2.3472
	-0.733	14.3101	-0.4105	6.7556	-0.7395	2.3483
	-0.734	14.3098	-0.4115	6.7554	-0.7405	2.3487
	-0.735	14.3101	-0.4125	6.7549	-0.7415	2.3486
	-0.736	14.3105	-0.4135	6.7552	-0.7425	2.3484
	-0.737	14.3108	-0.4145	6.7557	-0.7435	2.3494
	-0.738	14.3111	-0.4155	6.7558	-0.7445	2.3496
	-0.739	14.3121	-0.4165	6.7566	-0.7455	2.3515
	-0.74	14.3134	-0.4175	6.7567	-0.7465	2.3508
	-0.741	14.3136	-0.4185	6.7574	-0.7475	2.3512
	-0.742	14.3137	-0.4195	6.7582	-0.7485	2.3517
	-0.743	14.313	-0.4205	6.7571	-0.7495	2.3521
	-0.744	14.3142	-0.4215	6.7582	-0.7505	2.3525
	-0.745	14.314	-0.4225	6.7578	-0.7515	2.3532
	-0.746	14.3166	-0.4235	6.7603	-0.7525	2.354
	-0.747	14.3163	-0.4245	6.7592	-0.7535	2.354
	-0.748	14.3162	-0.4255	6.7587	-0.7545	2.3541
	-0.749	14.3153	-0.4265	6.7589	-0.7555	2.3542
	-0.75	14.3156	-0.4275	6.7585	-0.7565	2.3543
	-0.751	14.3158	-0.4285	6.7598	-0.7575	2.3547
	-0.752	14.3175	-0.4295	6.7605	-0.7585	2.3566
	-0.753	14.3176	-0.4305	6.7613	-0.7595	2.3563
	-0.754	14.3178	-0.4315	6.7613	-0.7605	2.3566
	-0.755	14.3179	-0.4325	6.7606	-0.7615	2.3555
	-0.756	14.3182	-0.4335	6.7615	-0.7625	2.3569
	-0.757	14.3189	-0.4345	6.761	-0.7635	2.3574
	-0.758	14.3196	-0.4355	6.7619	-0.7645	2.3587
	-0.759	14.3208	-0.4365	6.7645	-0.7655	2.3591
	-0.76	14.3205	-0.4375	6.7631	-0.7665	2.3588
	-0.761	14.3212	-0.4385	6.7635	-0.7675	2.3591
	-0.762	14.3206	-0.4395	6.7637	-0.7685	2.3595
	-0.763	14.3213	-0.4405	6.7637	-0.7695	2.3598
	-0.764	14.322	-0.4415	6.7649	-0.7705	2.3608
	-0.765	14.3228	-0.4425	6.7656	-0.7715	2.3614
	-0.766	14.3235	-0.4435	6.7648	-0.7725	2.3617
	-0.767	14.3242	-0.4445	6.7657	-0.7735	2.3621
	-0.768	14.3242	-0.4455	6.7655	-0.7745	2.3606
	-0.769	14.3245	-0.4465	6.766	-0.7755	2.3621
	-0.77	14.3239	-0.4475	6.7664	-0.7765	2.3621
	-0.771	14.325	-0.4485	6.7667	-0.7775	2.3639
	-0.772	14.3263	-0.4495	6.7669	-0.7785	2.364
	-0.773	14.3264	-0.4505	6.7676	-0.7795	2.3642
	-0.774	14.3267	-0.4515	6.7676	-0.7805	2.3641
	-0.775	14.3249	-0.4525	6.7664	-0.7815	2.3641
	-0.776	14.3269	-0.4535	6.7675	-0.7825	2.3647
	-0.777	14.3272	-0.4545	6.768	-0.7835	2.3663
	-0.778	14.3289	-0.4555	6.7691	-0.7845	2.3668
	-0.779	14.3286	-0.4565	6.7687	-0.7855	2.3669
	-0.78	14.3282	-0.4575	6.7688	-0.7865	2.3671
	-0.781	14.3287	-0.4585	6.7686	-0.7875	2.3666
	-0.782	14.3296	-0.4595	6.7694	-0.7885	2.3673
	-0.783	14.3299	-0.4605	6.769	-0.7895	2.3674
	-0.784	14.3311	-0.4615	6.7708	-0.7905	2.3696
	-0.785	14.3316	-0.4625	6.7713	-0.7915	2.3689
	-0.786	14.3317	-0.4635	6.7712	-0.7925	2.3695
	-0.787	14.3323	-0.4645	6.7714	-0.7935	2.3694
	-0.788	14.3316	-0.4655	6.7709	-0.7945	2.37
	-0.789	14.3322	-0.4665	6.772	-0.7955	2.3706
	-0.79	14.3326	-0.4675	6.7718	-0.7965	2.3713
	-0.791	14.3343	-0.4685	6.7732	-0.7975	2.3718
	-0.792	14.3343	-0.4695	6.7726	-0.7985	2.372
	-0.793	14.3341	-0.4705	6.7735	-0.7995	2.3721
	-0.794	14.3347	-0.4715	6.7727	-0.8005	2.3726
	-0.795	14.3341	-0.4725	6.7732	-0.8015	2.3725
	-0.796	14.3353	-0.4735	6.7732	-0.8025	2.3733
	-0.797	14.3361	-0.4745	6.7747	-0.8035	2.3743
	-0.798	14.3364	-0.4755	6.7745	-0.8045	2.3745
	-0.799	14.3369	-0.4765	6.7743	-0.8055	2.3752
	-0.8	14.3358	-0.4775	6.7744	-0.8065	2.3742
	-0.801	14.3364	-0.4785	6.7741	-0.8075	2.3751
	-0.802	14.3371	-0.4795	6.7755	-0.8085	2.3757
	-0.803	14.3381	-0.4805	6.7757	-0.8095	2.3774
	-0.804	14.3392	-0.4815	6.7767	-0.8105	2.3773
	-0.805	14.3383	-0.4825	6.7761	-0.8115	2.3772
	-0.806	14.3391	-0.4835	6.7761	-0.8125	2.3765
	-0.807	14.3391	-0.4845	6.7759	-0.8135	2.3773
	-0.808	14.3393	-0.4855	6.7763	-0.8145	2.378
	-0.809	14.3397	-0.4865	6.7768	-0.8155	2.3793
	-0.81	14.3406	-0.4875	6.7782	-0.8165	2.3796
	-0.811	14.3409	-0.4885	6.7784	-0.8175	2.3796
	-0.812	14.3409	-0.4895	6.7787	-0.8185	2.3799
	-0.813	14.3407	-0.4905	6.7776	-0.8195	2.38
	-0.814	14.3416	-0.4915	6.7783	-0.8205	2.3807
	-0.815	14.3411	-0.4925	6.7785	-0.8215	2.3807
	-0.816	14.3428	-0.4935	6.7794	-0.8225	2.3824
	-0.817	14.3432	-0.4945	6.7798	-0.8235	2.3824
	-0.818	14.3431	-0.4955	6.779	-0.8245	2.3825
	-0.819	14.3438	-0.4965	6.7807	-0.8255	2.3828
	-0.82	14.3437	-0.4975	6.7802	-0.8265	2.3827
	-0.821	14.3441	-0.4985	6.7805	-0.8275	2.3832
	-0.822	14.3446	-0.4995	6.7808	-0.8285	2.3849
	-0.823	14.3465	-0.5005	6.7821	-0.8295	2.3846
	-0.824	14.346	-0.5015	6.7823	-0.8305	2.3852
	-0.825	14.346	-0.5025	6.7817	-0.8315	2.3847
	-0.826	14.3456	-0.5035	6.781	-0.8325	2.3851
	-0.827	14.3468	-0.5045	6.7819	-0.8335	2.3857
	-0.828	14.347	-0.5055	6.7819	-0.8345	2.3861
	-0.829	14.349	-0.5065	6.7841	-0.8355	2.3878
	-0.83	14.3489	-0.5075	6.7832	-0.8365	2.3872
	-0.831	14.3488	-0.5085	6.7836	-0.8375	2.3876
	-0.832	14.3494	-0.5095	6.7839	-0.8385	2.3868
	-0.833	14.3497	-0.5105	6.7835	-0.8395	2.3879
	-0.834	14.3507	-0.5115	6.7841	-0.8405	2.3889
	-0.835	14.3514	-0.5125	6.7855	-0.8415	2.3897
	-0.836	14.3522	-0.5135	6.7851	-0.8425	2.3901
	-0.837	14.3524	-0.5145	6.7856	-0.8435	2.3902
	-0.838	14.3529	-0.5155	6.7846	-0.8445	2.3902
	-0.839	14.3533	-0.5165	6.7859	-0.8455	2.3906
	-0.84	14.3532	-0.5175	6.7858	-0.8465	2.3908
	-0.841	14.3545	-0.5185	6.7854	-0.8475	2.3917
	-0.842	14.3559	-0.5195	6.7875	-0.8485	2.3926
	-0.843	14.3557	-0.5205	6.7873	-0.8495	2.3926
	-0.844	14.3558	-0.5215	6.7876	-0.8505	2.393
	-0.845	14.3559	-0.5225	6.7871	-0.8515	2.3928
	-0.846	14.3566	-0.5235	6.7881	-0.8525	2.3934
	-0.847	14.3569	-0.5245	6.7883	-0.8535	2.3939
	-0.848	14.3576	-0.5255	6.7883	-0.8545	2.3953
	-0.849	14.3582	-0.5265	6.7898	-0.8555	2.3954
	-0.85	14.3582	-0.5275	6.79	-0.8565	2.3954
	-0.851	14.3589	-0.5285	6.7894	-0.8575	2.3953
	-0.852	14.3583	-0.5295	6.7894	-0.8585	2.3959
	-0.853	14.359	-0.5305	6.7898	-0.8595	2.3961
	-0.854	14.3601	-0.5315	6.7903	-0.8605	2.3981
	-0.855	14.3612	-0.5325	6.7927	-0.8615	2.3977
	-0.856	14.3608	-0.5335	6.792	-0.8625	2.3976
	-0.857	14.3618	-0.5345	6.7922	-0.8635	2.3975
	-0.858	14.3615	-0.5355	6.7916	-0.8645	2.3978
	-0.859	14.3626	-0.5365	6.7916	-0.8655	2.3987
	-0.86	14.3632	-0.5375	6.7925	-0.8665	2.3991
	-0.861	14.3644	-0.5385	6.7941	-0.8675	2.4005
	-0.862	14.3647	-0.5395	6.7941	-0.8685	2.4002
	-0.863	14.3647	-0.5405	6.7941	-0.8695	2.4007
	-0.864	14.3647	-0.5415	6.7944	-0.8705	2.4007
	-0.865	14.365	-0.5425	6.7942	-0.8715	2.4011
	-0.866	14.3658	-0.5435	6.7944	-0.8725	2.4018
	-0.867	14.3663	-0.5445	6.7955	-0.8735	2.4032
	-0.868	14.3675	-0.5455	6.7964	-0.8745	2.403
	-0.869	14.368	-0.5465	6.7967	-0.8755	2.4037
	-0.87	14.3686	-0.5475	6.7972	-0.8765	2.4024
	-0.871	14.3685	-0.5485	6.7966	-0.8775	2.4032
	-0.872	14.369	-0.5495	6.7982	-0.8785	2.4038
	-0.873	14.3701	-0.5505	6.797	-0.8795	2.4048
	-0.874	14.372	-0.5515	6.7996	-0.8805	2.4054
	-0.875	14.3718	-0.5525	6.7996	-0.8815	2.4056
	-0.876	14.3723	-0.5535	6.7996	-0.8825	2.4059
	-0.877	14.3719	-0.5545	6.7989	-0.8835	2.4063
	-0.878	14.3729	-0.5555	6.7988	-0.8845	2.4064
	-0.879	14.3745	-0.5565	6.7994	-0.8855	2.4074
	-0.88	14.3758	-0.5575	6.801	-0.8865	2.4088
	-0.881	14.3762	-0.5585	6.8011	-0.8875	2.4085
	-0.882	14.3765	-0.5595	6.8013	-0.8885	2.4089
	-0.883	14.377	-0.5605	6.8011	-0.8895	2.4078
	-0.884	14.3778	-0.5615	6.8013	-0.8905	2.4093
	-0.885	14.3778	-0.5625	6.8015	-0.8915	2.4095
	-0.886	14.3787	-0.5635	6.8023	-0.8925	2.4109
	-0.887	14.3802	-0.5645	6.8044	-0.8935	2.4114
	-0.888	14.3801	-0.5655	6.8032	-0.8945	2.4113
	-0.889	14.3811	-0.5665	6.8036	-0.8955	2.4115
	-0.89	14.3814	-0.5675	6.8037	-0.8965	2.4115
	-0.891	14.382	-0.5685	6.8045	-0.8975	2.4121
	-0.892	14.3823	-0.5695	6.8055	-0.8985	2.413
	-0.893	14.3843	-0.5705	6.8053	-0.8995	2.4145
	-0.894	14.3845	-0.5715	6.8054	-0.9005	2.4145
	-0.895	14.3851	-0.5725	6.8059	-0.9015	2.4148
	-0.896	14.3854	-0.5735	6.8058	-0.9025	2.4143
	-0.897	14.3854	-0.5745	6.8059	-0.9035	2.4153
	-0.898	14.3862	-0.5755	6.8064	-0.9045	2.4157
	-0.899	14.3869	-0.5765	6.8073	-0.9055	2.4174
	-0.9	14.3884	-0.5775	6.8077	-0.9065	2.417
	-0.901	14.3888	-0.5785	6.8084	-0.9075	2.4171
	-0.902	14.39	-0.5795	6.8081	-0.9085	2.4174
	-0.903	14.3889	-0.5805	6.8072	-0.9095	2.4178
	-0.904	14.3912	-0.5815	6.8078	-0.9105	2.4188
	-0.905	14.3915	-0.5825	6.8082	-0.9115	2.4197
	-0.906	14.394	-0.5835	6.8103	-0.9125	2.4199
	-0.907	14.3945	-0.5845	6.8099	-0.9135	2.4201
	-0.908	14.3953	-0.5855	6.8103	-0.9145	2.4205
	-0.909	14.3952	-0.5865	6.8107	-0.9155	2.4206
	-0.91	14.396	-0.5875	6.8104	-0.9165	2.4209
	-0.911	14.3961	-0.5885	6.8111	-0.9175	2.4214
	-0.912	14.3979	-0.5895	6.8133	-0.9185	2.4234
	-0.913	14.3985	-0.5905	6.8134	-0.9195	2.4229
	-0.914	14.3991	-0.5915	6.8125	-0.9205	2.4238
	-0.915	14.3996	-0.5925	6.8131	-0.9215	2.423
	-0.916	14.4004	-0.5935	6.813	-0.9225	2.4237
	-0.917	14.4009	-0.5945	6.8141	-0.9235	2.4243
	-0.918	14.4013	-0.5955	6.8137	-0.9245	2.4258
	-0.919	14.4029	-0.5965	6.8156	-0.9255	2.4265
	-0.92	14.4024	-0.5975	6.8156	-0.9265	2.4263
	-0.921	14.4038	-0.5985	6.816	-0.9275	2.4263
	-0.922	14.4045	-0.5995	6.8157	-0.9285	2.427
	-0.923	14.4051	-0.6005	6.8163	-0.9295	2.4272
	-0.924	14.4065	-0.6015	6.8169	-0.9305	2.4283
	-0.925	14.4081	-0.6025	6.8178	-0.9315	2.4293
	-0.926	14.4084	-0.6035	6.8173	-0.9325	2.4292
	-0.927	14.4089	-0.6045	6.8185	-0.9335	2.4298
	-0.928	14.4088	-0.6055	6.8171	-0.9345	2.4295
	-0.929	14.4103	-0.6065	6.8173	-0.9355	2.4305
	-0.93	14.4112	-0.6075	6.8182	-0.9365	2.4309
	-0.931	14.4125	-0.6085	6.8199	-0.9375	2.4324
	-0.932	14.4141	-0.6095	6.8203	-0.9385	2.4323
	-0.933	14.4143	-0.6105	6.82	-0.9395	2.4325
	-0.934	14.4157	-0.6115	6.8203	-0.9405	2.4322
	-0.935	14.4149	-0.6125	6.8201	-0.9415	2.433
	-0.936	14.4167	-0.6135	6.821	-0.9425	2.4333
	-0.937	14.4171	-0.6145	6.8213	-0.9435	2.4349
	-0.938	14.4185	-0.6155	6.8224	-0.9445	2.4351
	-0.939	14.4193	-0.6165	6.8226	-0.9455	2.4357
	-0.94	14.42	-0.6175	6.8223	-0.9465	2.4361
	-0.941	14.4204	-0.6185	6.8224	-0.9475	2.4357
	-0.942	14.4217	-0.6195	6.8233	-0.9485	2.4366
	-0.943	14.422	-0.6205	6.8235	-0.9495	2.4369
	-0.944	14.4244	-0.6215	6.8244	-0.9505	2.439
	-0.945	14.4258	-0.6225	6.8251	-0.9515	2.4384
	-0.946	14.4258	-0.6235	6.8246	-0.9525	2.4389
	-0.947	14.4268	-0.6245	6.8254	-0.9535	2.4387
	-0.948	14.4267	-0.6255	6.8246	-0.9545	2.4393
	-0.949	14.4287	-0.6265	6.8254	-0.9555	2.4402
	-0.95	14.4295	-0.6275	6.8255	-0.9565	2.4414
	-0.951	14.432	-0.6285	6.8277	-0.9575	2.4415
	-0.952	14.4325	-0.6295	6.8279	-0.9585	2.4414
	-0.953	14.4331	-0.6305	6.8273	-0.9595	2.4419
	-0.954	14.4333	-0.6315	6.8254	-0.9605	2.4423
	-0.955	14.4347	-0.6325	6.8265	-0.9615	2.4424
	-0.956	14.4356	-0.6335	6.8275	-0.9625	2.4424
	-0.957	14.4371	-0.6345	6.8293	-0.9635	2.4443
	-0.958	14.4383	-0.6355	6.8294	-0.9645	2.444
	-0.959	14.4393	-0.6365	6.829	-0.9655	2.4448
	-0.96	14.4399	-0.6375	6.829	-0.9665	2.4435
	-0.961	14.4403	-0.6385	6.8291	-0.9675	2.4443
	-0.962	14.4418	-0.6395	6.8296	-0.9685	2.445
	-0.963	14.4427	-0.6405	6.83	-0.9695	2.446
	-0.964	14.4453	-0.6415	6.8312	-0.9705	2.4466
	-0.965	14.4463	-0.6425	6.8312	-0.9715	2.4467
	-0.966	14.447	-0.6435	6.8311	-0.9725	2.4464
	-0.967	14.4457	-0.6445	6.8308	-0.9735	2.447
	-0.968	14.4475	-0.6455	6.8312	-0.9745	2.447
	-0.969	14.4498	-0.6465	6.8317	-0.9755	2.4491
	-0.97	14.4519	-0.6475	6.8336	-0.9765	2.449
	-0.971	14.4534	-0.6485	6.8334	-0.9775	2.4487
	-0.972	14.4544	-0.6495	6.8334	-0.9785	2.449
	-0.973	14.4547	-0.6505	6.8329	-0.9795	2.4491
	-0.974	14.4567	-0.6515	6.8337	-0.9805	2.4497
	-0.975	14.4579	-0.6525	6.8336	-0.9815	2.4499
	-0.976	14.4599	-0.6535	6.8345	-0.9825	2.4516
	-0.977	14.4612	-0.6545	6.8358	-0.9835	2.4513
	-0.978	14.4624	-0.6555	6.8357	-0.9845	2.4512
	-0.979	14.4642	-0.6565	6.8356	-0.9855	2.4509
	-0.98	14.4645	-0.6575	6.836	-0.9865	2.4515
	-0.981	14.4649	-0.6585	6.8363	-0.9875	2.4518
	-0.982	14.4674	-0.6595	6.8369	-0.9885	2.4528
	-0.983	14.4695	-0.6605	6.8388	-0.9895	2.4531
	-0.984	14.4711	-0.6615	6.838	-0.9905	2.4538
	-0.985	14.4727	-0.6625	6.8378	-0.9915	2.4527
	-0.986	14.4729	-0.6635	6.8383	-0.9925	2.4529
	-0.987	14.4751	-0.6645	6.8384	-0.9935	2.4536
	-0.988	14.4753	-0.6655	6.8395	-0.9945	2.4537
	-0.989	14.4786	-0.6665	6.8404	-0.9955	2.4554
	-0.99	14.4792	-0.6675	6.8404	-0.9965	2.4549
	-0.991	14.481	-0.6685	6.8413	-0.9975	2.4552
	-0.992	14.4823	-0.6695	6.8409	-0.9985	2.4552
	-0.993	14.4833	-0.6705	6.8419	-0.9995	2.4554
	-0.994	14.4851	-0.6715	6.8421	-1.0005	2.4562
	-0.995	14.4866	-0.6725	6.8422	-1.0015	2.4575
	-0.996	14.4887	-0.6735	6.8435	-1.0025	2.4569
	-0.997	14.4895	-0.6745	6.8436	-1.0035	2.4573
	-0.998	14.4911	-0.6755	6.8437	-1.0045	2.457
	-0.999	14.4921	-0.6765	6.8431	-1.0055	2.458
	-1	14.4938	-0.6775	6.844	-1.0065	2.4578
	-1.001	14.4953	-0.6785	6.8446	-1.0075	2.4592
	-1.002	14.4978	-0.6795	6.8463	-1.0085	2.4594
	-1.003	14.4982	-0.6805	6.8464	-1.0095	2.4591
	-1.004	14.5006	-0.6815	6.8459	-1.0105	2.46
	-1.005	14.5006	-0.6825	6.8454	-1.0115	2.4596
	-1.006	14.5027	-0.6835	6.8467	-1.0125	2.4597
	-1.007	14.5046	-0.6845	6.847	-1.0135	2.4603
	-1.008	14.5067	-0.6855	6.8478	-1.0145	2.4617
	-1.009	14.5092	-0.6865	6.8476	-1.0155	2.462
	-1.01	14.5105	-0.6875	6.8482	-1.0165	2.4617
	-1.011	14.5124	-0.6885	6.8485	-1.0175	2.4605
	-1.012	14.5131	-0.6895	6.8489	-1.0185	2.4618
	-1.013	14.5146	-0.6905	6.8486	-1.0195	2.4619
	-1.014	14.5162	-0.6915	6.8489	-1.0205	2.4637
	-1.015	14.52	-0.6925	6.8513	-1.0215	2.4637
	-1.016	14.5203	-0.6935	6.8499	-1.0225	2.4634
	-1.017	14.522	-0.6945	6.8505	-1.0235	2.4636
	-1.018	14.5229	-0.6955	6.8505	-1.0245	2.4641
	-1.019	14.5248	-0.6965	6.8515	-1.0255	2.4649
	-1.02	14.5274	-0.6975	6.8515	-1.0265	2.4652
	-1.021	14.5302	-0.6985	6.8531	-1.0275	2.4661
	-1.022	14.5321	-0.6995	6.8534	-1.0285	2.4662
	-1.023	14.5332	-0.7005	6.853	-1.0295	2.4662
	-1.024	14.5358	-0.7015	6.8537	-1.0305	2.4664
	-1.025	14.5377	-0.7025	6.8541	-1.0315	2.4668
	-1.026	14.5389	-0.7035	6.8535	-1.0325	2.4675
	-1.027	14.5415	-0.7045	6.8553	-1.0335	2.4691
	-1.028	14.543	-0.7055	6.856	-1.0345	2.4687
	-1.029	14.5456	-0.7065	6.8558	-1.0355	2.4696
	-1.03	14.5477	-0.7075	6.8566	-1.0365	2.4695
	-1.031	14.5476	-0.7085	6.8548	-1.0375	2.4697
	-1.032	14.5509	-0.7095	6.8559	-1.0385	2.47
	-1.033	14.5522	-0.7105	6.857	-1.0395	2.4709
	-1.034	14.5559	-0.7115	6.8584	-1.0405	2.4719
	-1.035	14.5576	-0.7125	6.8584	-1.0415	2.4717
	-1.036	14.5588	-0.7135	6.8577	-1.0425	2.4723
	-1.037	14.5608	-0.7145	6.8585	-1.0435	2.4722
	-1.038	14.5623	-0.7155	6.8593	-1.0445	2.4725
	-1.039	14.5646	-0.7165	6.8599	-1.0455	2.4734
	-1.04	14.567	-0.7175	6.8608	-1.0465	2.4754
	-1.041	14.5695	-0.7185	6.8602	-1.0475	2.4749
	-1.042	14.5717	-0.7195	6.8608	-1.0485	2.4754
	-1.043	14.5724	-0.7205	6.8609	-1.0495	2.4753
	-1.044	14.5741	-0.7215	6.861	-1.0505	2.4766
	-1.045	14.5754	-0.7225	6.8617	-1.0515	2.4767
	-1.046	14.578	-0.7235	6.8618	-1.0525	2.4787
	-1.047	14.5814	-0.7245	6.8634	-1.0535	2.479
	-1.048	14.5823	-0.7255	6.8641	-1.0545	2.4792
	-1.049	14.5849	-0.7265	6.8634	-1.0555	2.4799
	-1.05	14.586	-0.7275	6.8639	-1.0565	2.4802
	-1.051	14.589	-0.7285	6.8637	-1.0575	2.4807
	-1.052	14.5918	-0.7295	6.8643	-1.0585	2.4817
	-1.053	14.594	-0.7305	6.8662	-1.0595	2.4829
	-1.054	14.5962	-0.7315	6.8655	-1.0605	2.4836
	-1.055	14.5983	-0.7325	6.8657	-1.0615	2.484
	-1.056	14.5992	-0.7335	6.8654	-1.0625	2.4843
	-1.057	14.6012	-0.7345	6.866	-1.0635	2.4851
	-1.058	14.6028	-0.7355	6.8667	-1.0645	2.4855
	-1.059	14.6059	-0.7365	6.8669	-1.0655	2.4883
	-1.06	14.6096	-0.7375	6.868	-1.0665	2.488
	-1.061	14.6117	-0.7385	6.8671	-1.0675	2.4884
	-1.062	14.614	-0.7395	6.8685	-1.0685	2.4883
	-1.063	14.615	-0.7405	6.8683	-1.0695	2.4893
	-1.064	14.6183	-0.7415	6.8689	-1.0705	2.4905
	-1.065	14.6207	-0.7425	6.8696	-1.0715	2.492
	-1.066	14.6237	-0.7435	6.8702	-1.0725	2.493
	-1.067	14.6262	-0.7445	6.8713	-1.0735	2.494
	-1.068	14.6275	-0.7455	6.8714	-1.0745	2.4942
	-1.069	14.6288	-0.7465	6.8705	-1.0755	2.4953
	-1.07	14.6315	-0.7475	6.8709	-1.0765	2.496
	-1.071	14.6343	-0.7485	6.8708	-1.0775	2.4974
	-1.072	14.638	-0.7495	6.8723	-1.0785	2.4993
	-1.073	14.64	-0.7505	6.8736	-1.0795	2.4995
	-1.074	14.6425	-0.7515	6.873	-1.0805	2.5008
	-1.075	14.6452	-0.7525	6.8737	-1.0815	2.4999
	-1.076	14.6472	-0.7535	6.873	-1.0825	2.5019
	-1.077	14.6502	-0.7545	6.8739	-1.0835	2.5028
	-1.078	14.6516	-0.7555	6.8739	-1.0845	2.5051
	-1.079	14.6557	-0.7565	6.8769	-1.0855	2.5062
	-1.08	14.658	-0.7575	6.8755	-1.0865	2.5076
	-1.081	14.6604	-0.7585	6.8768	-1.0875	2.5082
	-1.082	14.6618	-0.7595	6.875	-1.0885	2.5093
	-1.083	14.6644	-0.7605	6.8763	-1.0895	2.5101
	-1.084	14.6686	-0.7615	6.8765	-1.0905	2.5121
	-1.085	14.6717	-0.7625	6.8784	-1.0915	2.5139
	-1.086	14.6745	-0.7635	6.8783	-1.0925	2.5151
	-1.087	14.6773	-0.7645	6.8783	-1.0935	2.5165
	-1.088	14.6794	-0.7655	6.8789	-1.0945	2.5161
	-1.089	14.6831	-0.7665	6.8794	-1.0955	2.5187
	-1.09	14.6867	-0.7675	6.8789	-1.0965	2.5202
	-1.091	14.6899	-0.7685	6.8789	-1.0975	2.5224
	-1.092	14.6945	-0.7695	6.8803	-1.0985	2.5238
	-1.093	14.6967	-0.7705	6.8811	-1.0995	2.5249
	-1.094	14.6996	-0.7715	6.8814	-1.1005	2.5263
	-1.095	14.7029	-0.7725	6.8815	-1.1015	2.5278
	-1.096	14.7071	-0.7735	6.8823	-1.1025	2.5295
	-1.097	14.71	-0.7745	6.882	-1.1035	2.532
	-1.098	14.7139	-0.7755	6.8845	-1.1045	2.5335
	-1.099	14.718	-0.7765	6.8838	-1.1055	2.5351
	-1.1	14.7212	-0.7775	6.8832	-1.1065	2.5365
	-1.101	14.7244	-0.7785	6.8828	-1.1075	2.5385
	-1.102	14.7278	-0.7795	6.8838	-1.1085	2.5399
	-1.103	14.7308	-0.7805	6.8845	-1.1095	2.5415
	-1.104	14.7359	-0.7815	6.8851	-1.1105	2.5454
	-1.105	14.7403	-0.7825	6.8863	-1.1115	2.5464
	-1.106	14.744	-0.7835	6.8856	-1.1125	2.5483
	-1.107	14.7484	-0.7845	6.8864	-1.1135	2.5496
	-1.108	14.75	-0.7855	6.8866	-1.1145	2.5516
	-1.109	14.7552	-0.7865	6.8871	-1.1155	2.5539
	-1.11	14.7598	-0.7875	6.8876	-1.1165	2.5576
	-1.111	14.7653	-0.7885	6.8881	-1.1175	2.5592
	-1.112	14.7697	-0.7895	6.8887	-1.1185	2.5613
	-1.113	14.7733	-0.7905	6.8885	-1.1195	2.5621
	-1.114	14.7775	-0.7915	6.889	-1.1205	2.5647
	-1.115	14.783	-0.7925	6.8893	-1.1215	2.5673
	-1.116	14.7874	-0.7935	6.889	-1.1225	2.5696
	-1.117	14.7942	-0.7945	6.8905	-1.1235	2.5731
	-1.118	14.7979	-0.7955	6.8909	-1.1245	2.5751
	-1.119	14.8038	-0.7965	6.8909	-1.1255	2.5779
	-1.12	14.8083	-0.7975	6.8909	-1.1265	2.5798
	-1.121	14.8135	-0.7985	6.8905	-1.1275	2.5824
	-1.122	14.8194	-0.7995	6.8916	-1.1285	2.5856
	-1.123	14.8251	-0.8005	6.8921	-1.1295	2.5887
	-1.124	14.831	-0.8015	6.8932	-1.1305	2.5912
	-1.125	14.8369	-0.8025	6.8936	-1.1315	2.5941
	-1.126	14.8432	-0.8035	6.8926	-1.1325	2.5965
	-1.127	14.849	-0.8045	6.8931	-1.1335	2.5998
	-1.128	14.8543	-0.8055	6.8936	-1.1345	2.6021
	-1.129	14.8614	-0.8065	6.8943	-1.1355	2.6063
	-1.13	14.869	-0.8075	6.8961	-1.1365	2.6096
	-1.131	14.8755	-0.8085	6.8948	-1.1375	2.6124
	-1.132	14.883	-0.8095	6.8951	-1.1385	2.6159
	-1.133	14.887	-0.8105	6.8948	-1.1395	2.6178
	-1.134	14.8943	-0.8115	6.8957	-1.1405	2.6217
	-1.135	14.9024	-0.8125	6.8959	-1.1415	2.6254
	-1.136	14.9102	-0.8135	6.8962	-1.1425	2.6302
	-1.137	14.9175	-0.8145	6.8972	-1.1435	2.633
	-1.138	14.9252	-0.8155	6.8968	-1.1445	2.636
	-1.139	14.9339	-0.8165	6.8976	-1.1455	2.6388
	-1.14	14.9414	-0.8175	6.8972	-1.1465	2.6432
	-1.141	14.9501	-0.8185	6.898	-1.1475	2.6466
	-1.142	14.9592	-0.8195	6.8978	-1.1485	2.6513
	-1.143	14.9679	-0.8205	6.8995	-1.1495	2.655
	-1.144	14.9757	-0.8215	6.8989	-1.1505	2.6588
	-1.145	14.9847	-0.8225	6.8999	-1.1515	2.6629
	-1.146	14.9929	-0.8235	6.8995	-1.1525	2.6665
	-1.147	15.004	-0.8245	6.8993	-1.1535	2.6705
	-1.148	15.012	-0.8255	6.9003	-1.1545	2.6744
	-1.149	15.023	-0.8265	6.9006	-1.1555	2.6803
	-1.15	15.033	-0.8275	6.9009	-1.1565	2.6844
	-1.151	15.043	-0.8285	6.9011	-1.1575	2.6886
	-1.152	15.054	-0.8295	6.9013	-1.1585	2.6924
	-1.153	15.063	-0.8305	6.9017	-1.1595	2.6968
	-1.154	15.074	-0.8315	6.9016	-1.1605	2.7017
	-1.155	15.086	-0.8325	6.9023	-1.1615	2.7075
	-1.156	15.098	-0.8335	6.9038	-1.1625	2.7119
	-1.157	15.11	-0.8345	6.9036	-1.1635	2.7171
	-1.158	15.121	-0.8355	6.9036	-1.1645	2.7209
	-1.159	15.13	-0.8365	6.9016	-1.1655	2.7262
	-1.16	15.143	-0.8375	6.9036	-1.1665	2.7316
	-1.161	15.156	-0.8385	6.9034	-1.1675	2.7372
	-1.162	15.171	-0.8395	6.9046	-1.1685	2.7433
	-1.163	15.183	-0.8405	6.9055	-1.1695	2.7477
	-1.164	15.197	-0.8415	6.9045	-1.1705	2.7534
	-1.165	15.209	-0.8425	6.9048	-1.1715	2.758
	-1.166	15.222	-0.8435	6.9054	-1.1725	2.7637
	-1.167	15.237	-0.8445	6.9057	-1.1735	2.7696
	-1.168	15.252	-0.8455	6.9064	-1.1745	2.7768
	-1.169	15.268	-0.8465	6.907	-1.1755	2.7821
	-1.17	15.282	-0.8475	6.9075	-1.1765	2.7889
	-1.171	15.296	-0.8485	6.9071	-1.1775	2.794
	-1.172	15.312	-0.8495	6.9071	-1.1785	2.8007
	-1.173	15.327	-0.8505	6.9071	-1.1795	2.8064
	-1.174	15.343	-0.8515	6.9079	-1.1805	2.8137
	-1.175	15.362	-0.8525	6.9093	-1.1815	2.8204
	-1.176	15.377	-0.8535	6.909	-1.1825	2.8268
	-1.177	15.394	-0.8545	6.9089	-1.1835	2.8323
	-1.178	15.409	-0.8555	6.9089	-1.1845	2.8385
	-1.179	15.427	-0.8565	6.9092	-1.1855	2.8459
	-1.18	15.445	-0.8575	6.9092	-1.1865	2.8532
	-1.181	15.464	-0.8585	6.9107	-1.1875	2.8615
	-1.182	15.483	-0.8595	6.9115	-1.1885	2.8685
	-1.183	15.5	-0.8605	6.9105	-1.1895	2.8754
	-1.184	15.518	-0.8615	6.9101	-1.1905	2.8819
	-1.185	15.536	-0.8625	6.9105	-1.1915	2.89
	-1.186	15.556	-0.8635	6.9106	-1.1925	2.8978
	-1.187	15.575	-0.8645	6.9106	-1.1935	2.9072
	-1.188	15.597	-0.8655	6.9128	-1.1945	2.9142
	-1.189	15.617	-0.8665	6.912	-1.1955	2.9226
	-1.19	15.637	-0.8675	6.9134	-1.1965	2.9296
	-1.191	15.657	-0.8685	6.9133	-1.1975	2.9379
	-1.192	15.68	-0.8695	6.9136	-1.1985	2.9468
	-1.193	15.7	-0.8705	6.9147	-1.1995	2.9558
	-1.194	15.724	-0.8715	6.9164	-1.2005	2.9645
	-1.195	15.745	-0.8725	6.9163	-1.2015	2.9737
	-1.196	15.767	-0.8735	6.9163	-1.2025	2.9816
	-1.197	15.79	-0.8745	6.9162	-1.2035	2.9905
	-1.198	15.812	-0.8755	6.9164	-1.2045	2.9987
	-1.199	15.835	-0.8765	6.9169	-1.2055	3.009
	-1.2	15.86	-0.8775	6.9189	-1.2065	3.02
	-1.201	15.885	-0.8785	6.9189	-1.2075	3.028
	-1.202	15.909	-0.8795	6.9185	-1.2085	3.038
	-1.203	15.933	-0.8805	6.9186	-1.2095	3.047
	-1.204	15.956	-0.8815	6.9186	-1.2105	3.057
	-1.205	15.981	-0.8825	6.9189	-1.2115	3.067
	-1.206	16.007	-0.8835	6.9195	-1.2125	3.078
	-1.207	16.034	-0.8845	6.9214	-1.2135	3.089
	-1.208	16.058	-0.8855	6.9215	-1.2145	3.098
	-1.209	16.086	-0.8865	6.921	-1.2155	3.109
	-1.21	16.11	-0.8875	6.9196	-1.2165	3.119
	-1.211	16.136	-0.8885	6.922	-1.2175	3.129
	-1.212	16.164	-0.8895	6.9216	-1.2185	3.141
	-1.213	16.192	-0.8905	6.9231	-1.2195	3.152
	-1.214	16.219	-0.8915	6.9224	-1.2205	3.163
	-1.215	16.246	-0.8925	6.9232	-1.2215	3.175
	-1.216	16.274	-0.8935	6.923	-1.2225	3.184
	-1.217	16.302	-0.8945	6.9236	-1.2235	3.196
	-1.218	16.329	-0.8955	6.9232	-1.2245	3.208
	-1.219	16.357	-0.8965	6.9232	-1.2255	3.221
	-1.22	16.387	-0.8975	6.9253	-1.2265	3.233
	-1.221	16.416	-0.8985	6.9254	-1.2275	3.245
	-1.222	16.445	-0.8995	6.9258	-1.2285	3.257
	-1.223	16.472	-0.9005	6.9247	-1.2295	3.268
	-1.224	16.501	-0.9015	6.9247	-1.2305	3.281
	-1.225	16.529	-0.9025	6.9257	-1.2315	3.294
	-1.226	16.56	-0.9035	6.9271	-1.2325	3.306
	-1.227	16.59	-0.9045	6.9261	-1.2335	3.319
	-1.228	16.619	-0.9055	6.9271	-1.2345	3.332
	-1.229	16.647	-0.9065	6.9264	-1.2355	3.344
	-1.23	16.678	-0.9075	6.9272	-1.2365	3.358
	-1.231	16.708	-0.9085	6.9278	-1.2375	3.371
	-1.232	16.739	-0.9095	6.9291	-1.2385	3.386
	-1.233	16.77	-0.9105	6.9288	-1.2395	3.399
	-1.234	16.798	-0.9115	6.9282	-1.2405	3.413
	-1.235	16.828	-0.9125	6.9292	-1.2415	3.425
	-1.236	16.856	-0.9135	6.9283	-1.2425	3.439
	-1.237	16.886	-0.9145	6.9285	-1.2435	3.454
	-1.238	16.915	-0.9155	6.9296	-1.2445	3.468
	-1.239	16.948	-0.9165	6.9312	-1.2455	3.483
	-1.24	16.977	-0.9175	6.9306	-1.2465	3.497
	-1.241	17.007	-0.9185	6.9319	-1.2475	3.511
	-1.242	17.036	-0.9195	6.9308	-1.2485	3.525
	-1.243	17.065	-0.9205	6.9324	-1.2495	3.54
	-1.244	17.094	-0.9215	6.9319	-1.2505	3.556
	-1.245	17.124	-0.9225	6.9328	-1.2515	3.572
	-1.246	17.153	-0.9235	6.9335	-1.2525	3.587
	-1.247	17.184	-0.9245	6.9324	-1.2535	3.602
	-1.248	17.213	-0.9255	6.9334	-1.2545	3.616
	-1.249	17.242	-0.9265	6.9333	-1.2555	3.632
	-1.25	17.27	-0.9275	6.9333	-1.2565	3.648
	-1.251	17.297	-0.9285	6.9346	-1.2575	3.665
	-1.252	17.329	-0.9295	6.9347	-1.2585	3.682
	-1.253	17.356	-0.9305	6.9351	-1.2595	3.697
	-1.254	17.383	-0.9315	6.9351	-1.2605	3.713
	-1.255	17.409	-0.9325	6.9344	-1.2615	3.729
	-1.256	17.436	-0.9335	6.9359	-1.2625	3.745
	-1.257	17.463	-0.9345	6.936	-1.2635	3.763
	-1.258	17.492	-0.9355	6.9378	-1.2645	3.779
	-1.259	17.517	-0.9365	6.9362	-1.2655	3.796
	-1.26	17.543	-0.9375	6.9369	-1.2665	3.813
	-1.261	17.566	-0.9385	6.9368	-1.2675	3.828
	-1.262	17.591	-0.9395	6.9364	-1.2685	3.846
	-1.263	17.616	-0.9405	6.9372	-1.2695	3.862
	-1.264	17.641	-0.9415	6.9381	-1.2705	3.881
	-1.265	17.666	-0.9425	6.9394	-1.2715	3.898
	-1.266	17.688	-0.9435	6.9389	-1.2725	3.915
	-1.267	17.712	-0.9445	6.9391	-1.2735	3.931
	-1.268	17.733	-0.9455	6.9394	-1.2745	3.948
	-1.269	17.754	-0.9465	6.9393	-1.2755	3.966
	-1.27	17.776	-0.9475	6.9396	-1.2765	3.985
	-1.271	17.8	-0.9485	6.9421	-1.2775	4.002
	-1.272	17.819	-0.9495	6.9407	-1.2785	4.02
	-1.273	17.839	-0.9505	6.9412	-1.2795	4.037
	-1.274	17.856	-0.9515	6.9395	-1.2805	4.055
	-1.275	17.875	-0.9525	6.9411	-1.2815	4.072
	-1.276	17.893	-0.9535	6.9413	-1.2825	4.09
	-1.277	17.915	-0.9545	6.9425	-1.2835	4.11
	-1.278	17.932	-0.9555	6.9432	-1.2845	4.126
	-1.279	17.947	-0.9565	6.942	-1.2855	4.144
	-1.28	17.964	-0.9575	6.9427	-1.2865	4.16
	-1.281	17.978	-0.9585	6.9437	-1.2875	4.179
	-1.282	17.992	-0.9595	6.9437	-1.2885	4.198
	-1.283	18.006	-0.9605	6.944	-1.2895	4.216
	-1.284	18.024	-0.9615	6.9455	-1.2905	4.234
	-1.285	18.037	-0.9625	6.9449	-1.2915	4.252
	-1.286	18.048	-0.9635	6.9465	-1.2925	4.268
	-1.287	18.06	-0.9645	6.9449	-1.2935	4.287
	-1.288	18.071	-0.9655	6.9462	-1.2945	4.304
	-1.289	18.084	-0.9665	6.9468	-1.2955	4.323
	-1.29	18.096	-0.9675	6.9482	-1.2965	4.342
	-1.291	18.105	-0.9685	6.9489	-1.2975	4.358
	-1.292	18.116	-0.9695	6.9482	-1.2985	4.376
	-1.293	18.123	-0.9705	6.9491	-1.2995	4.391
	-1.294	18.13	-0.9715	6.9493	-1.3005	4.409
	-1.295	18.139	-0.9725	6.9488	-1.3015	4.427
	-1.296	18.146	-0.9735	6.9509	-1.3025	4.446
	-1.297	18.154	-0.9745	6.9514	-1.3035	4.462
	-1.298	18.16	-0.9755	6.9522	-1.3045	4.479
	-1.299	18.164	-0.9765	6.9528	-1.3055	4.495
	-1.3	18.168	-0.9775	6.9528	-1.3065	4.511
	-1.301	18.171	-0.9785	6.953	-1.3075	4.527
	-1.302	18.176	-0.9795	6.9537	-1.3085	4.546
	-1.303	18.182	-0.9805	6.9567	-1.3095	4.561
	-1.304	18.183	-0.9815	6.9561	-1.3105	4.578
	-1.305	18.185	-0.9825	6.9556	-1.3115	4.593
	-1.306	18.184	-0.9835	6.9559	-1.3125	4.608
	-1.307	18.186	-0.9845	6.9561	-1.3135	4.624
	-1.308	18.187	-0.9855	6.9572	-1.3145	4.639
	-1.309	18.188	-0.9865	6.9582	-1.3155	4.656
	-1.31	18.189	-0.9875	6.9584	-1.3165	4.671
	-1.311	18.187	-0.9885	6.9598	-1.3175	4.686
	-1.312	18.184	-0.9895	6.9586	-1.3185	4.7
	-1.313	18.182	-0.9905	6.9598	-1.3195	4.714
	-1.314	18.179	-0.9915	6.9598	-1.3205	4.728
	-1.315	18.177	-0.9925	6.9612	-1.3215	4.744
	-1.316	18.175	-0.9935	6.9621	-1.3225	4.756
	-1.317	18.171	-0.9945	6.9617	-1.3235	4.77
	-1.318	18.168	-0.9955	6.9629	-1.3245	4.781
	-1.319	18.162	-0.9965	6.9619	-1.3255	4.794
	-1.32	18.158	-0.9975	6.9629	-1.3265	4.807
	-1.321	18.153	-0.9985	6.9639	-1.3275	4.82
	-1.322	18.15	-0.9995	6.9657	-1.3285	4.834
	-1.323	18.144	-1.0005	6.9652	-1.3295	4.844
	-1.324	18.137	-1.0015	6.9661	-1.3305	4.856
	-1.325	18.131	-1.0025	6.9658	-1.3315	4.867
	-1.326	18.124	-1.0035	6.9676	-1.3325	4.878
	-1.327	18.117	-1.0045	6.9675	-1.3335	4.889
	-1.328	18.113	-1.0055	6.97	-1.3345	4.9
	-1.329	18.107	-1.0065	6.9709	-1.3355	4.909
	-1.33	18.099	-1.0075	6.9702	-1.3365	4.919
	-1.331	18.091	-1.0085	6.9714	-1.3375	4.928
	-1.332	18.082	-1.0095	6.9707	-1.3385	4.938
	-1.333	18.075	-1.0105	6.9717	-1.3395	4.946
	-1.334	18.067	-1.0115	6.9726	-1.3405	4.956
	-1.335	18.062	-1.0125	6.9751	-1.3415	4.964
	-1.336	18.052	-1.0135	6.9759	-1.3425	4.971
	-1.337	18.042	-1.0145	6.9756	-1.3435	4.979
	-1.338	18.031	-1.0155	6.9751	-1.3445	4.985
	-1.339	18.022	-1.0165	6.9771	-1.3455	4.991
	-1.34	18.015	-1.0175	6.9773	-1.3465	4.998
	-1.341	18.007	-1.0185	6.9792	-1.3475	5.006
	-1.342	17.998	-1.0195	6.9802	-1.3485	5.011
	-1.343	17.989	-1.0205	6.9809	-1.3495	5.016
	-1.344	17.979	-1.0215	6.9813	-1.3505	5.02
	-1.345	17.97	-1.0225	6.9819	-1.3515	5.025
	-1.346	17.958	-1.0235	6.9822	-1.3525	5.03
	-1.347	17.95	-1.0245	6.9837	-1.3535	5.036
	-1.348	17.943	-1.0255	6.9854	-1.3545	5.04
	-1.349	17.933	-1.0265	6.9864	-1.3555	5.042
	-1.35	17.924	-1.0275	6.9864	-1.3565	5.045
	-1.351	17.914	-1.0285	6.9877	-1.3575	5.048
	-1.352	17.905	-1.0295	6.9883	-1.3585	5.051
	-1.353	17.896	-1.0305	6.989	-1.3595	5.054
	-1.354	17.889	-1.0315	6.9903	-1.3605	5.056
	-1.355	17.88	-1.0325	6.9911	-1.3615	5.058
	-1.356	17.869	-1.0335	6.9921	-1.3625	5.059
	-1.357	17.859	-1.0345	6.992	-1.3635	5.059
	-1.358	17.85	-1.0355	6.9946	-1.3645	5.06
	-1.359	17.84	-1.0365	6.9948	-1.3655	5.061
	-1.36	17.832	-1.0375	6.9976	-1.3665	5.063
	-1.361	17.822	-1.0385	6.9977	-1.3675	5.062
	-1.362	17.813	-1.0395	6.9984	-1.3685	5.062
	-1.363	17.804	-1.0405	6.9997	-1.3695	5.06
	-1.364	17.792	-1.0415	7.0003	-1.3705	5.059
	-1.365	17.785	-1.0425	7.0017	-1.3715	5.058
	-1.366	17.775	-1.0435	7.0031	-1.3725	5.058
	-1.367	17.77	-1.0445	7.0054	-1.3735	5.056
	-1.368	17.759	-1.0455	7.0061	-1.3745	5.054
	-1.369	17.751	-1.0465	7.0076	-1.3755	5.051
	-1.37	17.741	-1.0475	7.0078	-1.3765	5.048
	-1.371	17.732	-1.0485	7.0105	-1.3775	5.045
	-1.372	17.724	-1.0495	7.0118	-1.3785	5.043
	-1.373	17.716	-1.0505	7.0135	-1.3795	5.041
	-1.374	17.707	-1.0515	7.0154	-1.3805	5.037
	-1.375	17.699	-1.0525	7.016	-1.3815	5.034
	-1.376	17.688	-1.0535	7.0165	-1.3825	5.03
	-1.377	17.68	-1.0545	7.0182	-1.3835	5.026
	-1.378	17.671	-1.0555	7.0199	-1.3845	5.022
	-1.379	17.664	-1.0565	7.0214	-1.3855	5.019
	-1.38	17.657	-1.0575	7.0236	-1.3865	5.014
	-1.381	17.647	-1.0585	7.0253	-1.3875	5.01
	-1.382	17.639	-1.0595	7.0275	-1.3885	5.005
	-1.383	17.631	-1.0605	7.0286	-1.3895	5
	-1.384	17.624	-1.0615	7.0303	-1.3905	4.995
	-1.385	17.617	-1.0625	7.0335	-1.3915	4.991
	-1.386	17.611	-1.0635	7.0378	-1.3925	4.986
	-1.387	17.602	-1.0645	7.0386	-1.3935	4.98
	-1.388	17.592	-1.0655	7.041	-1.3945	4.975
	-1.389	17.584	-1.0665	7.0416	-1.3955	4.968
	-1.39	17.578	-1.0675	7.0441	-1.3965	4.963
	-1.391	17.57	-1.0685	7.0473	-1.3975	4.956
	-1.392	17.563	-1.0695	7.0494	-1.3985	4.953
	-1.393	17.556	-1.0705	7.053	-1.3995	4.945
	-1.394	17.549	-1.0715	7.0557	-1.4005	4.939
	-1.395	17.543	-1.0725	7.0581	-1.4015	4.931
	-1.396	17.533	-1.0735	7.0596	-1.4025	4.925
	-1.397	17.527	-1.0745	7.061	-1.4035	4.919
	-1.398	17.521	-1.0755	7.0642	-1.4045	4.914
	-1.399	17.514	-1.0765	7.0699	-1.4055	4.907
	-1.4	17.507	-1.0775	7.0716	-1.4065	4.9
	-1.401	17.5	-1.0785	7.0761	-1.4075	4.893
	-1.402	17.493	-1.0795	7.0771	-1.4085	4.887
	-1.403	17.488	-1.0805	7.0811	-1.4095	4.879
	-1.404	17.481	-1.0815	7.0841	-1.4105	4.873
	-1.405	17.476	-1.0825	7.088	-1.4115	4.867
	-1.406	17.468	-1.0835	7.0917	-1.4125	4.86
	-1.407	17.461	-1.0845	7.0935	-1.4135	4.854
	-1.408	17.455	-1.0855	7.0975	-1.4145	4.846
	-1.409	17.448	-1.0865	7.1012	-1.4155	4.838
	-1.41	17.442	-1.0875	7.1045	-1.4165	4.832
	-1.411	17.436	-1.0885	7.1083	-1.4175	4.827
	-1.412	17.43	-1.0895	7.1142	-1.4185	4.82
	-1.413	17.424	-1.0905	7.1192	-1.4195	4.812
	-1.414	17.418	-1.0915	7.1225	-1.4205	4.804
	-1.415	17.411	-1.0925	7.125	-1.4215	4.797
	-1.416	17.406	-1.0935	7.1317	-1.4225	4.79
	-1.417	17.401	-1.0945	7.1354	-1.4235	4.784
	-1.418	17.396	-1.0955	7.141	-1.4245	4.777
	-1.419	17.388	-1.0965	7.1449	-1.4255	4.769
	-1.42	17.385	-1.0975	7.1488	-1.4265	4.763
	-1.421	17.378	-1.0985	7.1527	-1.4275	4.754
	-1.422	17.373	-1.0995	7.158	-1.4285	4.748
	-1.423	17.367	-1.1005	7.1636	-1.4295	4.741
	-1.424	17.363	-1.1015	7.1686	-1.4305	4.735
	-1.425	17.358	-1.1025	7.1735	-1.4315	4.727
	-1.426	17.352	-1.1035	7.1772	-1.4325	4.72
	-1.427	17.347	-1.1045	7.1818	-1.4335	4.713
	-1.428	17.342	-1.1055	7.1879	-1.4345	4.706
	-1.429	17.336	-1.1065	7.1938	-1.4355	4.699
	-1.43	17.332	-1.1075	7.1995	-1.4365	4.694
	-1.431	17.328	-1.1085	7.2076	-1.4375	4.686
	-1.432	17.323	-1.1095	7.2119	-1.4385	4.68
	-1.433	17.318	-1.1105	7.2166	-1.4395	4.672
	-1.434	17.312	-1.1115	7.2233	-1.4405	4.665
	-1.435	17.308	-1.1125	7.2321	-1.4415	4.659
	-1.436	17.302	-1.1135	7.2393	-1.4425	4.652
	-1.437	17.3	-1.1145	7.2467	-1.4435	4.647
	-1.438	17.296	-1.1155	7.2541	-1.4445	4.64
	-1.439	17.29	-1.1165	7.2596	-1.4455	4.633
	-1.44	17.286	-1.1175	7.2677	-1.4465	4.626
	-1.441	17.281	-1.1185	7.276	-1.4475	4.619
	-1.442	17.278	-1.1195	7.284	-1.4485	4.614
	-1.443	17.274	-1.1205	7.2923	-1.4495	4.608
	-1.444	17.269	-1.1215	7.3003	-1.4505	4.601
	-1.445	17.266	-1.1225	7.3088	-1.4515	4.595
	-1.446	17.262	-1.1235	7.3177	-1.4525	4.587
	-1.447	17.257	-1.1245	7.3231	-1.4535	4.581
	-1.448	17.254	-1.1255	7.3324	-1.4545	4.575
	-1.449	17.25	-1.1265	7.3415	-1.4555	4.57
	-1.45	17.248	-1.1275	7.3514	-1.4565	4.564
	-1.451	17.244	-1.1285	7.3612	-1.4575	4.557
	-1.452	17.24	-1.1295	7.3702	-1.4585	4.552
	-1.453	17.235	-1.1305	7.3788	-1.4595	4.545
	-1.454	17.232	-1.1315	7.391	-1.4605	4.539
	-1.455	17.228	-1.1325	7.4003	-1.4615	4.533
	-1.456	17.226	-1.1335	7.4114	-1.4625	4.529
	-1.457	17.223	-1.1345	7.4236	-1.4635	4.522
	-1.458	17.22	-1.1355	7.4353	-1.4645	4.516
	-1.459	17.217	-1.1365	7.448	-1.4655	4.51
	-1.46	17.213	-1.1375	7.4574	-1.4665	4.505
	-1.461	17.21	-1.1385	7.4698	-1.4675	4.499
	-1.462	17.206	-1.1395	7.4798	-1.4685	4.495
	-1.463	17.204	-1.1405	7.4933	-1.4695	4.489
	-1.464	17.2	-1.1415	7.504	-1.4705	4.484
	-1.465	17.198	-1.1425	7.517	-1.4715	4.478
	-1.466	17.194	-1.1435	7.527	-1.4725	4.472
	-1.467	17.192	-1.1445	7.541	-1.4735	4.467
	-1.468	17.19	-1.1455	7.557	-1.4745	4.462
	-1.469	17.189	-1.1465	7.572	-1.4755	4.457
	-1.47	17.186	-1.1475	7.587	-1.4765	4.452
	-1.471	17.184	-1.1485	7.602	-1.4775	4.446
	-1.472	17.181	-1.1495	7.615	-1.4785	4.44
	-1.473	17.178	-1.1505	7.63	-1.4795	4.436
	-1.474	17.177	-1.1515	7.644	-1.4805	4.43
	-1.475	17.174	-1.1525	7.658	-1.4815	4.427
	-1.476	17.174	-1.1535	7.676	-1.4825	4.421
	-1.477	17.171	-1.1545	7.69	-1.4835	4.417
	-1.478	17.169	-1.1555	7.709	-1.4845	4.411
	-1.479	17.165	-1.1565	7.721	-1.4855	4.406
	-1.48	17.164	-1.1575	7.742	-1.4865	4.402
	-1.481	17.163	-1.1585	7.76	-1.4875	4.397
	-1.482	17.162	-1.1595	7.778	-1.4885	4.393
	-1.483	17.16	-1.1605	7.795	-1.4895	4.388
	-1.484	17.158	-1.1615	7.812	-1.4905	4.383
	-1.485	17.157	-1.1625	7.83	-1.4915	4.378
	-1.486	17.155	-1.1635	7.848	-1.4925	4.374
	-1.487	17.153	-1.1645	7.868	-1.4935	4.37
	-1.488	17.154	-1.1655	7.89	-1.4945	4.367
	-1.489	17.152	-1.1665	7.913	-1.4955	4.362
	-1.49	17.151	-1.1675	7.932	-1.4965	4.357
	-1.491	17.15	-1.1685	7.951	-1.4975	4.352
	-1.492	17.147	-1.1695	7.969	-1.4985	4.348
	-1.493	17.146	-1.1705	7.991	-1.4995	4.344
	-1.494	17.145	-1.1715	8.012	-1.5005	4.341
	-1.495	17.147	-1.1725	8.037	-1.5015	4.337
	-1.496	17.145	-1.1735	8.061	-1.5025	4.332
	-1.497	17.143	-1.1745	8.083	-1.5035	4.328
	-1.498	17.142	-1.1755	8.104	-1.5045	4.324
	-1.499	17.142	-1.1765	8.128	-1.5055	4.32
	-1.5	17.141	-1.1775	8.15	-1.5065	4.317
	-1.501	17.142	-1.1785	8.178	-1.5075	4.313
	-1.502	17.14	-1.1795	8.202	-1.5085	4.31
	-1.503	17.14	-1.1805	8.229	-1.5095	4.306
	-1.504	17.139	-1.1815	8.253	-1.5105	4.301
	-1.505	17.139	-1.1825	8.277	-1.5115	4.298
	-1.506	17.137	-1.1835	8.303	-1.5125	4.294
	-1.507	17.138	-1.1845	8.33	-1.5135	4.293
	-1.508	17.139	-1.1855	8.359	-1.5145	4.288
	-1.509	17.138	-1.1865	8.386	-1.5155	4.285
	-1.51	17.138	-1.1875	8.413	-1.5165	4.281
	-1.511	17.137	-1.1885	8.438	-1.5175	4.277
	-1.512	17.137	-1.1895	8.465	-1.5185	4.274
	-1.513	17.137	-1.1905	8.495	-1.5195	4.272
	-1.514	17.138	-1.1915	8.528	-1.5205	4.269
	-1.515	17.138	-1.1925	8.556	-1.5215	4.266
	-1.516	17.138	-1.1935	8.584	-1.5225	4.262
	-1.517	17.137	-1.1945	8.612	-1.5235	4.258
	-1.518	17.138	-1.1955	8.642	-1.5245	4.255
	-1.519	17.137	-1.1965	8.674	-1.5255	4.252
	-1.52	17.139	-1.1975	8.707	-1.5265	4.251
	-1.521	17.139	-1.1985	8.738	-1.5275	4.247
	-1.522	17.139	-1.1995	8.768	-1.5285	4.244
	-1.523	17.139	-1.2005	8.799	-1.5295	4.24
	-1.524	17.139	-1.2015	8.832	-1.5305	4.237
	-1.525	17.141	-1.2025	8.865	-1.5315	4.235
	-1.526	17.142	-1.2035	8.897	-1.5325	4.233
	-1.527	17.144	-1.2045	8.931	-1.5335	4.231
	-1.528	17.143	-1.2055	8.964	-1.5345	4.228
	-1.529	17.144	-1.2065	9	-1.5355	4.225
	-1.53	17.143	-1.2075	9.031	-1.5365	4.222
	-1.531	17.145	-1.2085	9.065	-1.5375	4.219
	-1.532	17.145	-1.2095	9.098	-1.5385	4.217
	-1.533	17.147	-1.2105	9.135	-1.5395	4.216
	-1.534	17.146	-1.2115	9.169	-1.5405	4.212
	-1.535	17.149	-1.2125	9.205	-1.5415	4.211
	-1.536	17.148	-1.2135	9.238	-1.5425	4.207
	-1.537	17.15	-1.2145	9.274	-1.5435	4.205
	-1.538	17.151	-1.2155	9.309	-1.5445	4.203
	-1.539	17.151	-1.2165	9.346	-1.5455	4.202
	-1.54	17.154	-1.2175	9.382	-1.5465	4.199
	-1.541	17.156	-1.2185	9.419	-1.5475	4.196
	-1.542	17.155	-1.2195	9.454	-1.5485	4.194
	-1.543	17.156	-1.2205	9.486	-1.5495	4.193
	-1.544	17.157	-1.2215	9.525	-1.5505	4.19
	-1.545	17.159	-1.2225	9.561	-1.5515	4.189
	-1.546	17.163	-1.2235	9.602	-1.5525	4.187
	-1.547	17.163	-1.2245	9.638	-1.5535	4.185
	-1.548	17.164	-1.2255	9.674	-1.5545	4.183
	-1.549	17.164	-1.2265	9.709	-1.5555	4.18
	-1.55	17.167	-1.2275	9.746	-1.5565	4.178
	-1.551	17.169	-1.2285	9.781	-1.5575	4.176
	-1.552	17.171	-1.2295	9.822	-1.5585	4.177
	-1.553	17.173	-1.2305	9.858	-1.5595	4.159
	-1.554	17.173	-1.2315	9.896	-1.5585	4.062
	-1.555	17.175	-1.2325	9.932	-1.5575	4.007
	-1.556	17.176	-1.2335	9.969	-1.5565	3.965
	-1.557	17.179	-1.2345	10.006	-1.5555	3.931
	-1.558	17.181	-1.2355	10.043	-1.5545	3.902
	-1.559	17.184	-1.2365	10.082	-1.5535	3.875
	-1.56	17.184	-1.2375	10.118	-1.5525	3.85
	-1.561	17.186	-1.2385	10.155	-1.5515	3.827
	-1.562	17.187	-1.2395	10.19	-1.5505	3.808
	-1.563	17.19	-1.2405	10.226	-1.5495	3.789
	-1.564	17.192	-1.2415	10.263	-1.5485	3.773
	-1.565	17.195	-1.2425	10.299	-1.5475	3.757
	-1.566	17.197	-1.2435	10.335	-1.5465	3.741
	-1.567	17.198	-1.2445	10.373	-1.5455	3.727
	-1.568	17.201	-1.2455	10.405	-1.5445	3.713
	-1.569	17.202	-1.2465	10.441	-1.5435	3.7
	-1.57	17.204	-1.2475	10.474	-1.5425	3.688
	-1.571	17.207	-1.2485	10.51	-1.5415	3.677
	-1.572	17.21	-1.2495	10.548	-1.5405	3.665
	-1.573	17.212	-1.2505	10.581	-1.5395	3.655
	-1.574	17.213	-1.2515	10.616	-1.5385	3.643
	-1.575	17.216	-1.2525	10.647	-1.5375	3.634
	-1.576	17.219	-1.2535	10.682	-1.5365	3.624
	-1.577	17.221	-1.2545	10.714	-1.5355	3.616
	-1.578	17.226	-1.2555	10.749	-1.5345	3.607
	-1.579	17.227	-1.2565	10.782	-1.5335	3.598
	-1.58	17.229	-1.2575	10.812	-1.5325	3.589
	-1.581	17.231	-1.2585	10.845	-1.5315	3.581
	-1.582	17.233	-1.2595	10.875	-1.5305	3.574
	-1.583	17.239	-1.2605	10.906	-1.5295	3.566
	-1.584	17.241	-1.2615	10.938	-1.5285	3.56
	-1.585	17.244	-1.2625	10.969	-1.5275	3.552
	-1.586	17.246	-1.2635	10.997	-1.5265	3.545
	-1.587	17.25	-1.2645	11.024	-1.5255	3.537
	-1.588	17.251	-1.2655	11.053	-1.5245	3.531
	-1.589	17.254	-1.2665	11.082	-1.5235	3.525
	-1.59	17.257	-1.2675	11.109	-1.5225	3.52
	-1.591	17.262	-1.2685	11.141	-1.5215	3.513
	-1.592	17.263	-1.2695	11.167	-1.5205	3.507
	-1.593	17.267	-1.2705	11.192	-1.5195	3.5
	-1.594	17.268	-1.2715	11.216	-1.5185	3.495
	-1.595	17.271	-1.2725	11.241	-1.5175	3.489
	-1.596	17.275	-1.2735	11.266	-1.5165	3.484
	-1.597	17.28	-1.2745	11.292	-1.5155	3.479
	-1.598	17.283	-1.2755	11.317	-1.5145	3.474
	-1.599	17.285	-1.2765	11.339	-1.5135	3.468
	-1.6	17.288	-1.2775	11.361	-1.5125	3.463
	-1.601	17.291	-1.2785	11.383	-1.5115	3.458
	-1.602	17.295	-1.2795	11.405	-1.5105	3.454
	-1.603	17.299	-1.2805	11.425	-1.5095	3.45
	-1.604	17.301	-1.2815	11.449	-1.5085	3.444
	-1.605	17.306	-1.2825	11.469	-1.5075	3.44
	-1.606	17.31	-1.2835	11.488	-1.5065	3.434
	-1.607	17.312	-1.2845	11.505	-1.5055	3.43
	-1.608	17.316	-1.2855	11.524	-1.5045	3.427
	-1.609	17.319	-1.2865	11.541	-1.5035	3.424
	-1.61	17.325	-1.2875	11.56	-1.5025	3.419
	-1.611	17.328	-1.2885	11.578	-1.5015	3.414
	-1.612	17.331	-1.2895	11.594	-1.5005	3.41
	-1.613	17.334	-1.2905	11.608	-1.4995	3.406
	-1.614	17.336	-1.2915	11.622	-1.4985	3.402
	-1.615	17.34	-1.2925	11.636	-1.4975	3.398
	-1.616	17.346	-1.2935	11.651	-1.4965	3.395
	-1.617	17.349	-1.2945	11.666	-1.4955	3.391
	-1.618	17.354	-1.2955	11.678	-1.4945	3.388
	-1.619	17.356	-1.2965	11.691	-1.4935	3.382
	-1.62	17.361	-1.2975	11.699	-1.4925	3.38
	-1.621	17.365	-1.2985	11.71	-1.4915	3.376
	-1.622	17.369	-1.2995	11.721	-1.4905	3.374
	-1.623	17.376	-1.3005	11.735	-1.4895	3.37
	-1.624	17.379	-1.3015	11.744	-1.4885	3.366
	-1.625	17.383	-1.3025	11.752	-1.4875	3.362
	-1.626	17.387	-1.3035	11.76	-1.4865	3.359
	-1.627	17.392	-1.3045	11.768	-1.4855	3.356
	-1.628	17.397	-1.3055	11.775	-1.4845	3.353
	-1.629	17.401	-1.3065	11.783	-1.4835	3.35
	-1.63	17.406	-1.3075	11.789	-1.4825	3.346
	-1.631	17.41	-1.3085	11.793	-1.4815	3.343
	-1.632	17.414	-1.3095	11.798	-1.4805	3.339
	-1.633	17.419	-1.3105	11.803	-1.4795	3.336
	-1.634	17.423	-1.3115	11.808	-1.4785	3.334
	-1.635	17.427	-1.3125	11.811	-1.4775	3.332
	-1.636	17.433	-1.3135	11.816	-1.4765	3.328
	-1.637	17.437	-1.3145	11.819	-1.4755	3.325
	-1.638	17.442	-1.3155	11.82	-1.4745	3.321
	-1.639	17.444	-1.3165	11.821	-1.4735	3.318
	-1.64	17.45	-1.3175	11.822	-1.4725	3.316
	-1.641	17.455	-1.3185	11.823	-1.4715	3.313
	-1.642	17.462	-1.3195	11.827	-1.4705	3.31
	-1.643	17.466	-1.3205	11.826	-1.4695	3.307
	-1.644	17.469	-1.3215	11.826	-1.4685	3.303
	-1.645	17.473	-1.3225	11.824	-1.4675	3.3
	-1.646	17.479	-1.3235	11.823	-1.4665	3.298
	-1.647	17.483	-1.3245	11.821	-1.4655	3.295
	-1.648	17.489	-1.3255	11.82	-1.4645	3.293
	-1.649	17.493	-1.3265	11.82	-1.4635	3.29
	-1.65	17.497	-1.3275	11.817	-1.4625	3.287
	-1.651	17.502	-1.3285	11.815	-1.4615	3.282
	-1.652	17.488	-1.3295	11.811	-1.4605	3.281
	-1.653	17.373	-1.3305	11.807	-1.4595	3.278
	-1.652	17.306	-1.3315	11.805	-1.4585	3.276
	-1.651	17.252	-1.3325	11.802	-1.4575	3.273
	-1.65	17.203	-1.3335	11.797	-1.4565	3.27
	-1.649	17.16	-1.3345	11.793	-1.4555	3.266
	-1.648	17.121	-1.3355	11.789	-1.4545	3.264
	-1.647	17.083	-1.3365	11.785	-1.4535	3.262
	-1.646	17.049	-1.3375	11.778	-1.4525	3.26
	-1.645	17.016	-1.3385	11.775	-1.4515	3.257
	-1.644	16.983	-1.3395	11.771	-1.4505	3.254
	-1.643	16.952	-1.3405	11.764	-1.4495	3.252
	-1.642	16.925	-1.3415	11.758	-1.4485	3.248
	-1.641	16.896	-1.3425	11.75	-1.4475	3.245
	-1.64	16.87	-1.3435	11.744	-1.4465	3.242
	-1.639	16.844	-1.3445	11.739	-1.4455	3.24
	-1.638	16.82	-1.3455	11.734	-1.4445	3.237
	-1.637	16.793	-1.3465	11.727	-1.4435	3.235
	-1.636	16.771	-1.3475	11.72	-1.4425	3.231
	-1.635	16.749	-1.3485	11.711	-1.4415	3.228
	-1.634	16.728	-1.3495	11.705	-1.4405	3.226
	-1.633	16.707	-1.3505	11.698	-1.4395	3.224
	-1.632	16.685	-1.3515	11.693	-1.4385	3.221
	-1.631	16.664	-1.3525	11.685	-1.4375	3.218
	-1.63	16.644	-1.3535	11.677	-1.4365	3.213
	-1.629	16.625	-1.3545	11.669	-1.4355	3.211
	-1.628	16.608	-1.3555	11.661	-1.4345	3.208
	-1.627	16.59	-1.3565	11.654	-1.4335	3.206
	-1.626	16.572	-1.3575	11.648	-1.4325	3.204
	-1.625	16.554	-1.3585	11.64	-1.4315	3.2
	-1.624	16.535	-1.3595	11.633	-1.4305	3.197
	-1.623	16.52	-1.3605	11.625	-1.4295	3.193
	-1.622	16.503	-1.3615	11.616	-1.4285	3.19
	-1.621	16.489	-1.3625	11.608	-1.4275	3.188
	-1.62	16.472	-1.3635	11.602	-1.4265	3.186
	-1.619	16.456	-1.3645	11.597	-1.4255	3.182
	-1.618	16.441	-1.3655	11.587	-1.4245	3.18
	-1.617	16.426	-1.3665	11.581	-1.4235	3.175
	-1.616	16.411	-1.3675	11.572	-1.4225	3.172
	-1.615	16.397	-1.3685	11.566	-1.4215	3.169
	-1.614	16.383	-1.3695	11.558	-1.4205	3.166
	-1.613	16.369	-1.3705	11.55	-1.4195	3.164
	-1.612	16.355	-1.3715	11.544	-1.4185	3.16
	-1.611	16.341	-1.3725	11.537	-1.4175	3.157
	-1.61	16.329	-1.3735	11.529	-1.4165	3.153
	-1.609	16.315	-1.3745	11.523	-1.4155	3.15
	-1.608	16.304	-1.3755	11.515	-1.4145	3.147
	-1.607	16.292	-1.3765	11.508	-1.4135	3.144
	-1.606	16.278	-1.3775	11.504	-1.4125	3.141
	-1.605	16.265	-1.3785	11.496	-1.4115	3.136
	-1.604	16.252	-1.3795	11.488	-1.4105	3.132
	-1.603	16.242	-1.3805	11.481	-1.4095	3.13
	-1.602	16.232	-1.3815	11.475	-1.4085	3.126
	-1.601	16.22	-1.3825	11.468	-1.4075	3.123
	-1.6	16.208	-1.3835	11.462	-1.4065	3.119
	-1.599	16.195	-1.3845	11.456	-1.4055	3.116
	-1.598	16.186	-1.3855	11.448	-1.4045	3.111
	-1.597	16.175	-1.3865	11.441	-1.4035	3.107
	-1.596	16.164	-1.3875	11.434	-1.4025	3.104
	-1.595	16.155	-1.3885	11.428	-1.4015	3.1
	-1.594	16.144	-1.3895	11.424	-1.4005	3.098
	-1.593	16.135	-1.3905	11.418	-1.3995	3.094
	-1.592	16.123	-1.3915	11.411	-1.3985	3.09
	-1.591	16.114	-1.3925	11.405	-1.3975	3.085
	-1.59	16.104	-1.3935	11.399	-1.3965	3.081
	-1.589	16.095	-1.3945	11.393	-1.3955	3.077
	-1.588	16.087	-1.3955	11.388	-1.3945	3.074
	-1.587	16.076	-1.3965	11.385	-1.3935	3.069
	-1.586	16.066	-1.3975	11.379	-1.3925	3.066
	-1.585	16.056	-1.3985	11.372	-1.3915	3.059
	-1.584	16.047	-1.3995	11.364	-1.3905	3.056
	-1.583	16.041	-1.4005	11.36	-1.3895	3.052
	-1.582	16.031	-1.4015	11.355	-1.3885	3.048
	-1.581	16.023	-1.4025	11.351	-1.3875	3.044
	-1.58	16.013	-1.4035	11.346	-1.3865	3.039
	-1.579	16.004	-1.4045	11.342	-1.3855	3.034
	-1.578	15.997	-1.4055	11.335	-1.3845	3.029
	-1.577	15.988	-1.4065	11.332	-1.3835	3.025
	-1.576	15.983	-1.4075	11.326	-1.3825	3.021
	-1.575	15.973	-1.4085	11.323	-1.3815	3.016
	-1.574	15.965	-1.4095	11.321	-1.3805	3.012
	-1.573	15.956	-1.4105	11.315	-1.3795	3.007
	-1.572	15.948	-1.4115	11.31	-1.3785	3.001
	-1.571	15.941	-1.4125	11.306	-1.3775	2.997
	-1.57	15.935	-1.4135	11.301	-1.3765	2.9916
	-1.569	15.926	-1.4145	11.298	-1.3755	2.9876
	-1.568	15.919	-1.4155	11.296	-1.3745	2.9827
	-1.567	15.911	-1.4165	11.292	-1.3735	2.978
	-1.566	15.904	-1.4175	11.287	-1.3725	2.9717
	-1.565	15.897	-1.4185	11.282	-1.3715	2.9662
	-1.564	15.889	-1.4195	11.279	-1.3705	2.9614
	-1.563	15.882	-1.4205	11.275	-1.3695	2.9562
	-1.562	15.876	-1.4215	11.274	-1.3685	2.9512
	-1.561	15.869	-1.4225	11.271	-1.3675	2.9458
	-1.56	15.86	-1.4235	11.268	-1.3665	2.9397
	-1.559	15.854	-1.4245	11.264	-1.3655	2.9329
	-1.558	15.848	-1.4255	11.259	-1.3645	2.9282
	-1.557	15.843	-1.4265	11.257	-1.3635	2.9232
	-1.556	15.836	-1.4275	11.255	-1.3625	2.9179
	-1.555	15.829	-1.4285	11.253	-1.3615	2.9112
	-1.554	15.821	-1.4295	11.232	-1.3605	2.9057
	-1.553	15.815	-1.4285	11.104	-1.3595	2.8994
	-1.552	15.81	-1.4275	11.023	-1.3585	2.8927
	-1.551	15.803	-1.4265	10.961	-1.3575	2.8875
	-1.55	15.797	-1.4255	10.908	-1.3565	2.8815
	-1.549	15.79	-1.4245	10.861	-1.3555	2.8758
	-1.548	15.786	-1.4235	10.816	-1.3545	2.8696
	-1.547	15.778	-1.4225	10.776	-1.3535	2.8629
	-1.546	15.773	-1.4215	10.737	-1.3525	2.8561
	-1.545	15.767	-1.4205	10.702	-1.3515	2.8495
	-1.544	15.763	-1.4195	10.669	-1.3505	2.8432
	-1.543	15.757	-1.4185	10.637	-1.3495	2.8386
	-1.542	15.75	-1.4175	10.607	-1.3485	2.8312
	-1.541	15.743	-1.4165	10.578	-1.3475	2.8247
	-1.54	15.738	-1.4155	10.549	-1.3465	2.8161
	-1.539	15.732	-1.4145	10.52	-1.3455	2.8099
	-1.538	15.728	-1.4135	10.492	-1.3445	2.8035
	-1.537	15.722	-1.4125	10.468	-1.3435	2.7968
	-1.536	15.717	-1.4115	10.445	-1.3425	2.7905
	-1.535	15.711	-1.4105	10.418	-1.3415	2.7829
	-1.534	15.705	-1.4095	10.395	-1.3405	2.7753
	-1.533	15.701	-1.4085	10.37	-1.3395	2.7677
	-1.532	15.696	-1.4075	10.347	-1.3385	2.7608
	-1.531	15.691	-1.4065	10.325	-1.3375	2.754
	-1.53	15.686	-1.4055	10.304	-1.3365	2.7465
	-1.529	15.68	-1.4045	10.282	-1.3355	2.7395
	-1.528	15.675	-1.4035	10.261	-1.3345	2.7322
	-1.527	15.671	-1.4025	10.239	-1.3335	2.7231
	-1.526	15.666	-1.4015	10.218	-1.3325	2.7165
	-1.525	15.661	-1.4005	10.197	-1.3315	2.7082
	-1.524	15.656	-1.3995	10.176	-1.3305	2.7014
	-1.523	15.652	-1.3985	10.157	-1.3295	2.6935
	-1.522	15.646	-1.3975	10.138	-1.3285	2.6858
	-1.521	15.642	-1.3965	10.117	-1.3275	2.6772
	-1.52	15.638	-1.3955	10.095	-1.3265	2.6688
	-1.519	15.633	-1.3945	10.078	-1.3255	2.6611
	-1.518	15.629	-1.3935	10.059	-1.3245	2.6542
	-1.517	15.624	-1.3925	10.042	-1.3235	2.6462
	-1.516	15.62	-1.3915	10.022	-1.3225	2.6385
	-1.515	15.614	-1.3905	10.003	-1.3215	2.6291
	-1.514	15.609	-1.3895	9.985	-1.3205	2.6199
	-1.513	15.605	-1.3885	9.965	-1.3195	2.612
	-1.512	15.602	-1.3875	9.948	-1.3185	2.6037
	-1.511	15.596	-1.3865	9.931	-1.3175	2.5961
	-1.51	15.593	-1.3855	9.913	-1.3165	2.5866
	-1.509	15.586	-1.3845	9.896	-1.3155	2.5781
	-1.508	15.584	-1.3835	9.877	-1.3145	2.5681
	-1.507	15.579	-1.3825	9.858	-1.3135	2.5598
	-1.506	15.576	-1.3815	9.842	-1.3125	2.5516
	-1.505	15.571	-1.3805	9.824	-1.3115	2.5427
	-1.504	15.567	-1.3795	9.807	-1.3105	2.5338
	-1.503	15.562	-1.3785	9.789	-1.3095	2.5249
	-1.502	15.558	-1.3775	9.772	-1.3085	2.515
	-1.501	15.554	-1.3765	9.754	-1.3075	2.5065
	-1.5	15.551	-1.3755	9.737	-1.3065	2.4969
	-1.499	15.546	-1.3745	9.721	-1.3055	2.4881
	-1.498	15.543	-1.3735	9.705	-1.3045	2.4794
	-1.497	15.538	-1.3725	9.688	-1.3035	2.4701
	-1.496	15.533	-1.3715	9.672	-1.3025	2.4614
	-1.495	15.53	-1.3705	9.654	-1.3015	2.4495
	-1.494	15.526	-1.3695	9.638	-1.3005	2.4414
	-1.493	15.524	-1.3685	9.621	-1.2995	2.4317
	-1.492	15.519	-1.3675	9.605	-1.2985	2.4237
	-1.491	15.515	-1.3665	9.589	-1.2975	2.4142
	-1.49	15.511	-1.3655	9.571	-1.2965	2.404
	-1.489	15.506	-1.3645	9.554	-1.2955	2.3932
	-1.488	15.503	-1.3635	9.534	-1.2945	2.3841
	-1.487	15.5	-1.3625	9.521	-1.2935	2.3745
	-1.486	15.497	-1.3615	9.504	-1.2925	2.3653
	-1.485	15.493	-1.3605	9.488	-1.2915	2.3552
	-1.484	15.489	-1.3595	9.471	-1.2905	2.3455
	-1.483	15.484	-1.3585	9.454	-1.2895	2.3356
	-1.482	15.481	-1.3575	9.437	-1.2885	2.3248
	-1.481	15.478	-1.3565	9.421	-1.2875	2.3155
	-1.48	15.476	-1.3555	9.403	-1.2865	2.3051
	-1.479	15.47	-1.3545	9.388	-1.2855	2.2976
	-1.478	15.467	-1.3535	9.371	-1.2845	2.2866
	-1.477	15.462	-1.3525	9.354	-1.2835	2.2759
	-1.476	15.46	-1.3515	9.337	-1.2825	2.2649
	-1.475	15.457	-1.3505	9.318	-1.2815	2.2545
	-1.474	15.453	-1.3495	9.304	-1.2805	2.2441
	-1.473	15.45	-1.3485	9.286	-1.2795	2.2349
	-1.472	15.447	-1.3475	9.271	-1.2785	2.2243
	-1.471	15.442	-1.3465	9.252	-1.2775	2.2145
	-1.47	15.44	-1.3455	9.234	-1.2765	2.2027
	-1.469	15.436	-1.3445	9.216	-1.2755	2.1922
	-1.468	15.433	-1.3435	9.199	-1.2745	2.1827
	-1.467	15.429	-1.3425	9.183	-1.2735	2.1716
	-1.466	15.427	-1.3415	9.166	-1.2725	2.1632
	-1.465	15.423	-1.3405	9.149	-1.2715	2.1523
	-1.464	15.418	-1.3395	9.133	-1.2705	2.1414
	-1.463	15.416	-1.3385	9.115	-1.2695	2.1293
	-1.462	15.413	-1.3375	9.095	-1.2685	2.1192
	-1.461	15.411	-1.3365	9.078	-1.2675	2.1091
	-1.46	15.407	-1.3355	9.061	-1.2665	2.09924
	-1.459	15.403	-1.3345	9.045	-1.2655	2.08791
	-1.458	15.399	-1.3335	9.027	-1.2645	2.07795
	-1.457	15.396	-1.3325	9.01	-1.2635	2.06644
	-1.456	15.393	-1.3315	8.991	-1.2625	2.0561
	-1.455	15.39	-1.3305	8.972	-1.2615	2.04546
	-1.454	15.386	-1.3295	8.953	-1.2605	2.03452
	-1.453	15.384	-1.3285	8.936	-1.2595	2.02455
	-1.452	15.381	-1.3275	8.917	-1.2585	2.01382
	-1.451	15.376	-1.3265	8.898	-1.2575	2.00341
	-1.45	15.374	-1.3255	8.879	-1.2565	1.99106
	-1.449	15.371	-1.3245	8.862	-1.2555	1.98059
	-1.448	15.368	-1.3235	8.845	-1.2545	1.96999
	-1.447	15.365	-1.3225	8.825	-1.2535	1.96025
	-1.446	15.361	-1.3215	8.807	-1.2525	1.94929
	-1.445	15.358	-1.3205	8.786	-1.2515	1.93849
	-1.444	15.355	-1.3195	8.768	-1.2505	1.9259
	-1.443	15.351	-1.3185	8.746	-1.2495	1.91621
	-1.442	15.351	-1.3175	8.729	-1.2485	1.90541
	-1.441	15.346	-1.3165	8.71	-1.2475	1.896
	-1.44	15.343	-1.3155	8.692	-1.2465	1.8851
	-1.439	15.338	-1.3145	8.672	-1.2455	1.8742
	-1.438	15.336	-1.3135	8.651	-1.2445	1.8623
	-1.437	15.334	-1.3125	8.628	-1.2435	1.8514
	-1.436	15.33	-1.3115	8.609	-1.2425	1.8414
	-1.435	15.328	-1.3105	8.589	-1.2415	1.8303
	-1.434	15.324	-1.3095	8.572	-1.2405	1.82
	-1.433	15.321	-1.3085	8.552	-1.2395	1.8095
	-1.432	15.316	-1.3075	8.532	-1.2385	1.7987
	-1.431	15.313	-1.3065	8.51	-1.2375	1.7868
	-1.43	15.311	-1.3055	8.488	-1.2365	1.7767
	-1.429	15.309	-1.3045	8.467	-1.2355	1.7662
	-1.428	15.305	-1.3035	8.445	-1.2345	1.7566
	-1.427	15.302	-1.3025	8.427	-1.2335	1.7452
	-1.426	15.298	-1.3015	8.406	-1.2325	1.735
	-1.425	15.296	-1.3005	8.386	-1.2315	1.7236
	-1.424	15.293	-1.2995	8.362	-1.2305	1.7124
	-1.423	15.29	-1.2985	8.339	-1.2295	1.7026
	-1.422	15.288	-1.2975	8.317	-1.2285	1.6918
	-1.421	15.284	-1.2965	8.298	-1.2275	1.6826
	-1.42	15.282	-1.2955	8.276	-1.2265	1.6717
	-1.419	15.278	-1.2945	8.254	-1.2255	1.6608
	-1.418	15.275	-1.2935	8.23	-1.2245	1.6493
	-1.417	15.272	-1.2925	8.207	-1.2235	1.6392
	-1.416	15.27	-1.2915	8.184	-1.2225	1.6295
	-1.415	15.267	-1.2905	8.161	-1.2215	1.6201
	-1.414	15.263	-1.2895	8.139	-1.2205	1.6091
	-1.413	15.258	-1.2885	8.116	-1.2195	1.5991
	-1.412	15.256	-1.2875	8.094	-1.2185	1.5865
	-1.411	15.252	-1.2865	8.069	-1.2175	1.5775
	-1.41	15.25	-1.2855	8.044	-1.2165	1.5668
	-1.409	15.246	-1.2845	8.022	-1.2155	1.5574
	-1.408	15.243	-1.2835	7.999	-1.2145	1.5474
	-1.407	15.239	-1.2825	7.974	-1.2135	1.5372
	-1.406	15.236	-1.2815	7.951	-1.2125	1.5266
	-1.405	15.233	-1.2805	7.925	-1.2115	1.5163
	-1.404	15.228	-1.2795	7.903	-1.2105	1.5059
	-1.403	15.226	-1.2785	7.876	-1.2095	1.4963
	-1.402	15.223	-1.2775	7.852	-1.2085	1.4866
	-1.401	15.22	-1.2765	7.827	-1.2075	1.4773
	-1.4	15.215	-1.2755	7.804	-1.2065	1.4667
	-1.399	15.213	-1.2745	7.779	-1.2055	1.4556
	-1.398	15.208	-1.2735	7.753	-1.2045	1.4465
	-1.397	15.206	-1.2725	7.729	-1.2035	1.4369
	-1.396	15.202	-1.2715	7.702	-1.2025	1.4283
	-1.395	15.2	-1.2705	7.678	-1.2015	1.4184
	-1.394	15.195	-1.2695	7.653	-1.2005	1.4083
	-1.393	15.192	-1.2685	7.626	-1.1995	1.3981
	-1.392	15.189	-1.2675	7.599	-1.1985	1.3888
	-1.391	15.185	-1.2665	7.573	-1.1975	1.3798
	-1.39	15.183	-1.2655	7.546	-1.1965	1.3706
	-1.389	15.179	-1.2645	7.521	-1.1955	1.3609
	-1.388	15.175	-1.2635	7.4945	-1.1945	1.3515
	-1.387	15.17	-1.2625	7.468	-1.1935	1.342
	-1.386	15.167	-1.2615	7.4414	-1.1925	1.3319
	-1.385	15.164	-1.2605	7.4122	-1.1915	1.3232
	-1.384	15.16	-1.2595	7.3846	-1.1905	1.3143
	-1.383	15.155	-1.2585	7.3576	-1.1895	1.3058
	-1.382	15.152	-1.2575	7.3321	-1.1885	1.2964
	-1.381	15.147	-1.2565	7.3058	-1.1875	1.2881
	-1.38	15.144	-1.2555	7.2786	-1.1865	1.2777
	-1.379	15.141	-1.2545	7.249	-1.1855	1.2686
	-1.378	15.138	-1.2535	7.2195	-1.1845	1.2605
	-1.377	15.133	-1.2525	7.1922	-1.1835	1.2532
	-1.376	15.129	-1.2515	7.1679	-1.1825	1.2451
	-1.375	15.124	-1.2505	7.141	-1.1815	1.2361
	-1.374	15.12	-1.2495	7.1126	-1.1805	1.2267
	-1.373	15.117	-1.2485	7.0808	-1.1795	1.218
	-1.372	15.112	-1.2475	7.054	-1.1785	1.2099
	-1.371	15.109	-1.2465	7.0254	-1.1775	1.2018
	-1.37	15.104	-1.2455	6.9985	-1.1765	1.1938
	-1.369	15.1	-1.2445	6.9737	-1.1755	1.1855
	-1.368	15.093	-1.2435	6.9432	-1.1745	1.1777
	-1.367	15.09	-1.2425	6.9131	-1.1735	1.1678
	-1.366	15.086	-1.2415	6.8842	-1.1725	1.1612
	-1.365	15.084	-1.2405	6.8565	-1.1715	1.153
	-1.364	15.077	-1.2395	6.8293	-1.1705	1.1466
	-1.363	15.072	-1.2385	6.8001	-1.1695	1.1391
	-1.362	15.066	-1.2375	6.7704	-1.1685	1.1308
	-1.361	15.062	-1.2365	6.7431	-1.1675	1.1228
	-1.36	15.057	-1.2355	6.712	-1.1665	1.1156
	-1.359	15.053	-1.2345	6.6857	-1.1655	1.1077
	-1.358	15.048	-1.2335	6.6597	-1.1645	1.101
	-1.357	15.044	-1.2325	6.6293	-1.1635	1.0939
	-1.356	15.039	-1.2315	6.6001	-1.1625	1.0874
	-1.355	15.033	-1.2305	6.57127	-1.1615	1.0803
	-1.354	15.027	-1.2295	6.54444	-1.1605	1.072
	-1.353	15.022	-1.2285	6.51674	-1.1595	1.0659
	-1.352	15.017	-1.2275	6.48668	-1.1585	1.0589
	-1.351	15.012	-1.2265	6.45884	-1.1575	1.0531
	-1.35	15.007	-1.2255	6.42937	-1.1565	1.046
	-1.349	14.9984	-1.2245	6.40362	-1.1555	1.0396
	-1.348	14.9931	-1.2235	6.3769	-1.1545	1.0313
	-1.347	14.9883	-1.2225	6.3451	-1.1535	1.0257
	-1.346	14.9815	-1.2215	6.319	-1.1525	1.0202
	-1.345	14.9763	-1.2205	6.2894	-1.1515	1.0143
	-1.344	14.9705	-1.2195	6.2645	-1.1505	1.0081
	-1.343	14.964	-1.2185	6.2385	-1.1495	1.0027
	-1.342	14.9574	-1.2175	6.2114	-1.1485	0.996
	-1.341	14.9521	-1.2165	6.1829	-1.1475	0.99
	-1.34	14.946	-1.2155	6.1546	-1.1465	0.985
	-1.339	14.9412	-1.2145	6.1258	-1.1455	0.979
	-1.338	14.934	-1.2135	6.1009	-1.1445	0.975
	-1.337	14.9262	-1.2125	6.0768	-1.1435	0.969
	-1.336	14.9161	-1.2115	6.0492	-1.1425	0.965
	-1.335	14.9109	-1.2105	6.0212	-1.1415	0.958
	-1.334	14.9043	-1.2095	5.9965	-1.1405	0.954
	-1.333	14.8976	-1.2085	5.9694	-1.1395	0.949
	-1.332	14.8891	-1.2075	5.9432	-1.1385	0.945
	-1.331	14.8814	-1.2065	5.9225	-1.1375	0.94
	-1.33	14.8727	-1.2055	5.8961	-1.1365	0.936
	-1.329	14.8652	-1.2045	5.8711	-1.1355	0.93
	-1.328	14.8583	-1.2035	5.8432	-1.1345	0.926
	-1.327	14.8511	-1.2025	5.8182	-1.1335	0.921
	-1.326	14.8423	-1.2015	5.7937	-1.1325	0.918
	-1.325	14.8339	-1.2005	5.7729	-1.1315	0.915
	-1.324	14.8259	-1.1995	5.749	-1.1305	0.911
	-1.323	14.8152	-1.1985	5.7262	-1.1295	0.908
	-1.322	14.8073	-1.1975	5.7004	-1.1285	0.902
	-1.321	14.7989	-1.1965	5.6785	-1.1275	0.9
	-1.32	14.7915	-1.1955	5.6541	-1.1265	0.897
	-1.319	14.7817	-1.1945	5.6334	-1.1255	0.894
	-1.318	14.7726	-1.1935	5.6149	-1.1245	0.891
	-1.317	14.7614	-1.1925	5.5929	-1.1235	0.887
	-1.316	14.7522	-1.1915	5.5729	-1.1225	0.884
	-1.315	14.7439	-1.1905	5.5484	-1.1215	0.882
	-1.314	14.7346	-1.1895	5.5294	-1.1205	0.879
	-1.313	14.7245	-1.1885	5.507	-1.1195	0.878
	-1.312	14.7148	-1.1875	5.487	-1.1185	0.875
	-1.311	14.7022	-1.1865	5.469	-1.1175	0.874
	-1.31	14.6919	-1.1855	5.45	-1.1165	0.87
	-1.309	14.6814	-1.1845	5.43	-1.1155	0.868
	-1.308	14.6717	-1.1835	5.411	-1.1145	0.867
	-1.307	14.6602	-1.1825	5.394	-1.1135	0.865
	-1.306	14.6483	-1.1815	5.378	-1.1125	0.864
	-1.305	14.6388	-1.1805	5.357	-1.1115	0.863
	-1.304	14.6242	-1.1795	5.341	-1.1105	0.862
	-1.303	14.6129	-1.1785	5.322	-1.1095	0.859
	-1.302	14.6	-1.1775	5.308	-1.1085	0.859
	-1.301	14.5888	-1.1765	5.293	-1.1075	0.859
	-1.3	14.5766	-1.1755	5.277	-1.1065	0.859
	-1.299	14.5638	-1.1745	5.264	-1.1055	0.858
	-1.298	14.5495	-1.1735	5.249	-1.1045	0.857
	-1.297	14.5364	-1.1725	5.233	-1.1035	0.855
	-1.296	14.5223	-1.1715	5.217	-1.1025	0.856
	-1.295	14.5104	-1.1705	5.202	-1.1015	0.855
	-1.294	14.4969	-1.1695	5.189	-1.1005	0.856
	-1.293	14.4836	-1.1685	5.178	-1.0995	0.856
	-1.292	14.4699	-1.1675	5.165	-1.0985	0.856
	-1.291	14.4526	-1.1665	5.155	-1.0975	0.857
	-1.29	14.4389	-1.1655	5.144	-1.0965	0.856
	-1.289	14.4238	-1.1645	5.132	-1.0955	0.857
	-1.288	14.4122	-1.1635	5.12	-1.0945	0.858
	-1.287	14.3966	-1.1625	5.109	-1.0935	0.86
	-1.286	14.3808	-1.1615	5.101	-1.0925	0.86
	-1.285	14.3639	-1.1605	5.09	-1.0915	0.861
	-1.284	14.3492	-1.1595	5.081	-1.0905	0.861
	-1.283	14.3334	-1.1585	5.072	-1.0895	0.862
	-1.282	14.3183	-1.1575	5.066	-1.0885	0.863
	-1.281	14.3021	-1.1565	5.057	-1.0875	0.866
	-1.28	14.2853	-1.1555	5.051	-1.0865	0.867
	-1.279	14.2676	-1.1545	5.042	-1.0855	0.869
	-1.278	14.2503	-1.1535	5.034	-1.0845	0.87
	-1.277	14.2336	-1.1525	5.027	-1.0835	0.871
	-1.276	14.2155	-1.1515	5.022	-1.0825	0.873
	-1.275	14.2009	-1.1505	5.013	-1.0815	0.875
	-1.274	14.1809	-1.1495	5.01	-1.0805	0.879
	-1.273	14.1633	-1.1485	5.006	-1.0795	0.88
	-1.272	14.1425	-1.1475	5.002	-1.0785	0.882
	-1.271	14.1245	-1.1465	4.997	-1.0775	0.883
	-1.27	14.107	-1.1455	4.994	-1.0765	0.886
	-1.269	14.0906	-1.1445	4.991	-1.0755	0.888
	-1.268	14.0712	-1.1435	4.988	-1.0745	0.891
	-1.267	14.0506	-1.1425	4.987	-1.0735	0.893
	-1.266	14.0292	-1.1415	4.985	-1.0725	0.896
	-1.265	14.0116	-1.1405	4.982	-1.0715	0.898
	-1.264	13.9932	-1.1395	4.978	-1.0705	0.901
	-1.263	13.9748	-1.1385	4.977	-1.0695	0.903
	-1.262	13.9559	-1.1375	4.977	-1.0685	0.906
	-1.261	13.9359	-1.1365	4.976	-1.0675	0.91
	-1.26	13.9156	-1.1355	4.975	-1.0665	0.912
	-1.259	13.8934	-1.1345	4.975	-1.0655	0.914
	-1.258	13.873	-1.1335	4.973	-1.0645	0.916
	-1.257	13.8528	-1.1325	4.974	-1.0635	0.919
	-1.256	13.8321	-1.1315	4.976	-1.0625	0.923
	-1.255	13.8115	-1.1305	4.976	-1.0615	0.927
	-1.254	13.7911	-1.1295	4.978	-1.0605	0.929
	-1.253	13.7683	-1.1285	4.979	-1.0595	0.932
	-1.252	13.7467	-1.1275	4.981	-1.0585	0.934
	-1.251	13.7251	-1.1265	4.982	-1.0575	0.938
	-1.25	13.7043	-1.1255	4.983	-1.0565	0.941
	-1.249	13.6846	-1.1245	4.986	-1.0555	0.944
	-1.248	13.6599	-1.1235	4.989	-1.0545	0.947
	-1.247	13.6376	-1.1225	4.992	-1.0535	0.95
	-1.246	13.6145	-1.1215	4.995	-1.0525	0.953
	-1.245	13.5932	-1.1205	4.996	-1.0515	0.956
	-1.244	13.573	-1.1195	4.999	-1.0505	0.96
	-1.243	13.5514	-1.1185	5.003	-1.0495	0.963
	-1.242	13.5289	-1.1175	5.006	-1.0485	0.967
	-1.241	13.5069	-1.1165	5.01	-1.0475	0.97
	-1.24	13.483	-1.1155	5.014	-1.0465	0.973
	-1.239	13.4623	-1.1145	5.018	-1.0455	0.975
	-1.238	13.4399	-1.1135	5.022	-1.0445	0.979
	-1.237	13.4208	-1.1125	5.026	-1.0435	0.982
	-1.236	13.3974	-1.1115	5.032	-1.0425	0.987
	-1.235	13.3751	-1.1105	5.037	-1.0415	0.989
	-1.234	13.353	-1.1095	5.041	-1.0405	0.992
	-1.233	13.329	-1.1085	5.049	-1.0395	0.995
	-1.232	13.3083	-1.1075	5.053	-1.0385	0.998
	-1.231	13.2863	-1.1065	5.06	-1.0375	1.0015
	-1.23	13.2641	-1.1055	5.066	-1.0365	1.0045
	-1.229	13.243	-1.1045	5.071	-1.0355	1.0082
	-1.228	13.2194	-1.1035	5.076	-1.0345	1.0114
	-1.227	13.1966	-1.1025	5.081	-1.0335	1.014
	-1.226	13.1744	-1.1015	5.087	-1.0325	1.0168
	-1.225	13.1542	-1.1005	5.093	-1.0315	1.0197
	-1.224	13.1347	-1.0995	5.099	-1.0305	1.0226
	-1.223	13.1128	-1.0985	5.107	-1.0295	1.0272
	-1.222	13.0926	-1.0975	5.113	-1.0285	1.0294
	-1.221	13.0687	-1.0965	5.119	-1.0275	1.0331
	-1.22	13.0481	-1.0955	5.126	-1.0265	1.0348
	-1.219	13.0273	-1.0945	5.132	-1.0255	1.0382
	-1.218	13.0088	-1.0935	5.14	-1.0245	1.0418
	-1.217	12.988	-1.0925	5.145	-1.0235	1.0449
	-1.216	12.968	-1.0915	5.153	-1.0225	1.0483
	-1.215	12.948	-1.0905	5.158	-1.0215	1.051
	-1.214	12.927	-1.0895	5.163	-1.0205	1.0534
	-1.213	12.907	-1.0885	5.169	-1.0195	1.0562
	-1.212	12.889	-1.0875	5.175	-1.0185	1.0588
	-1.211	12.872	-1.0865	5.183	-1.0175	1.0624
	-1.21	12.854	-1.0855	5.189	-1.0165	1.0661
	-1.209	12.837	-1.0845	5.195	-1.0155	1.0685
	-1.208	12.816	-1.0835	5.203	-1.0145	1.0715
	-1.207	12.799	-1.0825	5.211	-1.0135	1.0721
	-1.206	12.781	-1.0815	5.219	-1.0125	1.0767
	-1.205	12.765	-1.0805	5.225	-1.0115	1.0794
	-1.204	12.748	-1.0795	5.231	-1.0105	1.0829
	-1.203	12.732	-1.0785	5.24	-1.0095	1.0854
	-1.202	12.713	-1.0775	5.247	-1.0085	1.0877
	-1.201	12.697	-1.0765	5.254	-1.0075	1.0893
	-1.2	12.682	-1.0755	5.259	-1.0065	1.0928
	-1.199	12.666	-1.0745	5.267	-1.0055	1.0955
	-1.198	12.651	-1.0735	5.272	-1.0045	1.0979
	-1.197	12.638	-1.0725	5.281	-1.0035	1.1004
	-1.196	12.623	-1.0715	5.287	-1.0025	1.1035
	-1.195	12.606	-1.0705	5.294	-1.0015	1.1065
	-1.194	12.593	-1.0695	5.3	-1.0005	1.1081
	-1.193	12.579	-1.0685	5.306	-0.9995	1.1108
	-1.192	12.569	-1.0675	5.311	-0.9985	1.1132
	-1.191	12.554	-1.0665	5.318	-0.9975	1.1172
	-1.19	12.544	-1.0655	5.324	-0.9965	1.1188
	-1.189	12.53	-1.0645	5.331	-0.9955	1.1212
	-1.188	12.518	-1.0635	5.337	-0.9945	1.1224
	-1.187	12.508	-1.0625	5.342	-0.9935	1.1249
	-1.186	12.497	-1.0615	5.349	-0.9925	1.1283
	-1.185	12.488	-1.0605	5.355	-0.9915	1.1313
	-1.184	12.477	-1.0595	5.364	-0.9905	1.1333
	-1.183	12.467	-1.0585	5.371	-0.9895	1.1359
	-1.182	12.458	-1.0575	5.377	-0.9885	1.1368
	-1.181	12.447	-1.0565	5.382	-0.9875	1.14
	-1.18	12.439	-1.0555	5.387	-0.9865	1.142
	-1.179	12.431	-1.0545	5.392	-0.9855	1.1443
	-1.178	12.423	-1.0535	5.4	-0.9845	1.1465
	-1.177	12.416	-1.0525	5.406	-0.9835	1.1482
	-1.176	12.406	-1.0515	5.414	-0.9825	1.1514
	-1.175	12.4	-1.0505	5.417	-0.9815	1.1526
	-1.174	12.394	-1.0495	5.422	-0.9805	1.155
	-1.173	12.39	-1.0485	5.426	-0.9795	1.157
	-1.172	12.384	-1.0475	5.433	-0.9785	1.1593
	-1.171	12.379	-1.0465	5.441	-0.9775	1.162
	-1.17	12.373	-1.0455	5.447	-0.9765	1.164
	-1.169	12.369	-1.0445	5.453	-0.9755	1.1649
	-1.168	12.365	-1.0435	5.457	-0.9745	1.167
	-1.167	12.363	-1.0425	5.461	-0.9735	1.1689
	-1.166	12.359	-1.0415	5.467	-0.9725	1.1722
	-1.165	12.356	-1.0405	5.472	-0.9715	1.1744
	-1.164	12.354	-1.0395	5.477	-0.9705	1.1758
	-1.163	12.35	-1.0385	5.482	-0.9695	1.1775
	-1.162	12.349	-1.0375	5.487	-0.9685	1.1786
	-1.161	12.346	-1.0365	5.492	-0.9675	1.1814
	-1.16	12.347	-1.0355	5.498	-0.9665	1.1835
	-1.159	12.345	-1.0345	5.5023	-0.9655	1.1865
	-1.158	12.345	-1.0335	5.5068	-0.9645	1.1876
	-1.157	12.342	-1.0325	5.5119	-0.9635	1.1891
	-1.156	12.343	-1.0315	5.5188	-0.9625	1.1902
	-1.155	12.343	-1.0305	5.5224	-0.9615	1.1926
	-1.154	12.345	-1.0295	5.5282	-0.9605	1.1942
	-1.153	12.345	-1.0285	5.5334	-0.9595	1.1971
	-1.152	12.347	-1.0275	5.5386	-0.9585	1.1981
	-1.151	12.347	-1.0265	5.543	-0.9575	1.2004
	-1.15	12.348	-1.0255	5.5468	-0.9565	1.2014
	-1.149	12.35	-1.0245	5.5505	-0.9555	1.2026
	-1.148	12.352	-1.0235	5.5565	-0.9545	1.2054
	-1.147	12.355	-1.0225	5.5613	-0.9535	1.2063
	-1.146	12.356	-1.0215	5.5668	-0.9525	1.2087
	-1.145	12.359	-1.0205	5.5708	-0.9515	1.2106
	-1.144	12.359	-1.0195	5.5749	-0.9505	1.2124
	-1.143	12.364	-1.0185	5.5781	-0.9495	1.2122
	-1.142	12.367	-1.0175	5.5819	-0.9485	1.2147
	-1.141	12.371	-1.0165	5.5862	-0.9475	1.2166
	-1.14	12.376	-1.0155	5.5905	-0.9465	1.2189
	-1.139	12.379	-1.0145	5.5967	-0.9455	1.2204
	-1.138	12.381	-1.0135	5.5999	-0.9445	1.2214
	-1.137	12.386	-1.0125	5.6023	-0.9435	1.2219
	-1.136	12.39	-1.0115	5.6056	-0.9425	1.2236
	-1.135	12.395	-1.0105	5.6101	-0.9415	1.2257
	-1.134	12.401	-1.0095	5.6132	-0.9405	1.228
	-1.133	12.405	-1.0085	5.6182	-0.9395	1.2299
	-1.132	12.41	-1.0075	5.6205	-0.9385	1.2302
	-1.131	12.414	-1.0065	5.624	-0.9375	1.2322
	-1.13	12.42	-1.0055	5.6259	-0.9365	1.2326
	-1.129	12.426	-1.0045	5.6295	-0.9355	1.2344
	-1.128	12.432	-1.0035	5.6334	-0.9345	1.2364
	-1.127	12.438	-1.0025	5.6366	-0.9335	1.2379
	-1.126	12.443	-1.0015	5.6405	-0.9325	1.2394
	-1.125	12.447	-1.0005	5.6449	-0.9315	1.2407
	-1.124	12.454	-0.9995	5.648	-0.9305	1.241
	-1.123	12.461	-0.9985	5.6506	-0.9295	1.2427
	-1.122	12.467	-0.9975	5.6539	-0.9285	1.244
	-1.121	12.473	-0.9965	5.6569	-0.9275	1.2462
	-1.12	12.479	-0.9955	5.6601	-0.9265	1.2476
	-1.119	12.484	-0.9945	5.663	-0.9255	1.2489
	-1.118	12.49	-0.9935	5.6666	-0.9245	1.2494
	-1.117	12.497	-0.9925	5.6681	-0.9235	1.2504
	-1.116	12.503	-0.9915	5.6737	-0.9225	1.2518
	-1.115	12.51	-0.9905	5.6779	-0.9215	1.2535
	-1.114	12.516	-0.9895	5.6824	-0.9205	1.2546
	-1.113	12.522	-0.9885	5.6847	-0.9195	1.2562
	-1.112	12.528	-0.9875	5.6869	-0.9185	1.2566
	-1.111	12.536	-0.9865	5.6901	-0.9175	1.2573
	-1.11	12.542	-0.9855	5.6931	-0.9165	1.2592
	-1.109	12.55	-0.9845	5.6958	-0.9155	1.2605
	-1.108	12.555	-0.9835	5.6981	-0.9145	1.2631
	-1.107	12.563	-0.9825	5.7009	-0.9135	1.2628
	-1.106	12.568	-0.9815	5.7035	-0.9125	1.2641
	-1.105	12.574	-0.9805	5.7065	-0.9115	1.2646
	-1.104	12.581	-0.9795	5.7063	-0.9105	1.2655
	-1.103	12.588	-0.9785	5.7107	-0.9095	1.2675
	-1.102	12.595	-0.9775	5.7138	-0.9085	1.2687
	-1.101	12.6	-0.9765	5.7176	-0.9075	1.27
	-1.1	12.608	-0.9755	5.7207	-0.9065	1.2711
	-1.099	12.614	-0.9745	5.7234	-0.9055	1.2723
	-1.098	12.621	-0.9735	5.7257	-0.9045	1.2723
	-1.097	12.628	-0.9725	5.7274	-0.9035	1.2732
	-1.096	12.635	-0.9715	5.7293	-0.9025	1.2743
	-1.095	12.641	-0.9705	5.7322	-0.9015	1.276
	-1.094	12.647	-0.9695	5.7346	-0.9005	1.2769
	-1.093	12.651	-0.9685	5.7367	-0.8995	1.2778
	-1.092	12.66	-0.9675	5.7381	-0.8985	1.2774
	-1.091	12.666	-0.9665	5.7413	-0.8975	1.2797
	-1.09	12.673	-0.9655	5.7426	-0.8965	1.2806
	-1.089	12.679	-0.9645	5.7446	-0.8955	1.2819
	-1.088	12.685	-0.9635	5.7494	-0.8945	1.2829
	-1.087	12.692	-0.9625	5.7498	-0.8935	1.2834
	-1.086	12.698	-0.9615	5.753	-0.8925	1.2842
	-1.085	12.704	-0.9605	5.7546	-0.8915	1.2842
	-1.084	12.71	-0.9595	5.7575	-0.8905	1.286
	-1.083	12.717	-0.9585	5.7606	-0.8895	1.287
	-1.082	12.724	-0.9575	5.7619	-0.8885	1.2883
	-1.081	12.729	-0.9565	5.7649	-0.8875	1.2897
	-1.08	12.734	-0.9555	5.7675	-0.8865	1.2902
	-1.079	12.741	-0.9545	5.7685	-0.8855	1.2893
	-1.078	12.747	-0.9535	5.7708	-0.8845	1.2909
	-1.077	12.755	-0.9525	5.7719	-0.8835	1.2916
	-1.076	12.758	-0.9515	5.7741	-0.8825	1.2932
	-1.075	12.766	-0.9505	5.7772	-0.8815	1.2937
	-1.074	12.771	-0.9495	5.7779	-0.8805	1.2946
	-1.073	12.776	-0.9485	5.7787	-0.8795	1.2944
	-1.072	12.783	-0.9475	5.7788	-0.8785	1.2947
	-1.071	12.789	-0.9465	5.7809	-0.8775	1.2962
	-1.07	12.795	-0.9455	5.7835	-0.8765	1.2983
	-1.069	12.8	-0.9445	5.7847	-0.8755	1.2991
	-1.068	12.804	-0.9435	5.7864	-0.8745	1.2995
	-1.067	12.81	-0.9425	5.7885	-0.8735	1.2999
	-1.066	12.816	-0.9415	5.7893	-0.8725	1.3001
	-1.065	12.82	-0.9405	5.7915	-0.8715	1.3011
	-1.064	12.826	-0.9395	5.7937	-0.8705	1.3012
	-1.063	12.831	-0.9385	5.7962	-0.8695	1.3023
	-1.062	12.836	-0.9375	5.798	-0.8685	1.3028
	-1.061	12.841	-0.9365	5.8001	-0.8675	1.3035
	-1.06	12.846	-0.9355	5.8013	-0.8665	1.3029
	-1.059	12.851	-0.9345	5.8019	-0.8655	1.304
	-1.058	12.857	-0.9335	5.8038	-0.8645	1.3048
	-1.057	12.862	-0.9325	5.8052	-0.8635	1.3062
	-1.056	12.866	-0.9315	5.8088	-0.8625	1.3068
	-1.055	12.87	-0.9305	5.8094	-0.8615	1.3071
	-1.054	12.875	-0.9295	5.8104	-0.8605	1.3069
	-1.053	12.88	-0.9285	5.8101	-0.8595	1.3078
	-1.052	12.885	-0.9275	5.8131	-0.8585	1.3082
	-1.051	12.89	-0.9265	5.8134	-0.8575	1.3087
	-1.05	12.894	-0.9255	5.8151	-0.8565	1.3101
	-1.049	12.899	-0.9245	5.8156	-0.8555	1.3102
	-1.048	12.902	-0.9235	5.8176	-0.8545	1.311
	-1.047	12.908	-0.9225	5.8173	-0.8535	1.3093
	-1.046	12.912	-0.9215	5.8181	-0.8525	1.3114
	-1.045	12.916	-0.9205	5.8218	-0.8515	1.3115
	-1.044	12.922	-0.9195	5.8231	-0.8505	1.3124
	-1.043	12.925	-0.9185	5.8264	-0.8495	1.3127
	-1.042	12.93	-0.9175	5.8271	-0.8485	1.3125
	-1.041	12.935	-0.9165	5.8295	-0.8475	1.3126
	-1.04	12.938	-0.9155	5.8294	-0.8465	1.3131
	-1.039	12.942	-0.9145	5.832	-0.8455	1.3136
	-1.038	12.947	-0.9135	5.8339	-0.8445	1.3148
	-1.037	12.951	-0.9125	5.8366	-0.8435	1.3148
	-1.036	12.955	-0.9115	5.8373	-0.8425	1.3159
	-1.035	12.958	-0.9105	5.8393	-0.8415	1.3155
	-1.034	12.962	-0.9095	5.839	-0.8405	1.315
	-1.033	12.965	-0.9085	5.8401	-0.8395	1.3159
	-1.032	12.971	-0.9075	5.8419	-0.8385	1.3159
	-1.031	12.975	-0.9065	5.8437	-0.8375	1.3178
	-1.03	12.978	-0.9055	5.8442	-0.8365	1.3177
	-1.029	12.98	-0.9045	5.8458	-0.8355	1.3177
	-1.028	12.983	-0.9035	5.847	-0.8345	1.3168
	-1.027	12.989	-0.9025	5.8469	-0.8335	1.317
	-1.026	12.992	-0.9015	5.8484	-0.8325	1.318
	-1.025	12.995	-0.9005	5.8497	-0.8315	1.3189
	-1.024	13	-0.8995	5.8513	-0.8305	1.3185
	-1.023	13.0019	-0.8985	5.8528	-0.8295	1.319
	-1.022	13.0056	-0.8975	5.8528	-0.8285	1.3183
	-1.021	13.0092	-0.8965	5.8526	-0.8275	1.3186
	-1.02	13.0122	-0.8955	5.8545	-0.8265	1.3188
	-1.019	13.016	-0.8945	5.8553	-0.8255	1.319
	-1.018	13.0182	-0.8935	5.8577	-0.8245	1.3201
	-1.017	13.0219	-0.8925	5.8576	-0.8235	1.3196
	-1.016	13.0241	-0.8915	5.8577	-0.8225	1.3199
	-1.015	13.0281	-0.8905	5.8588	-0.8215	1.3189
	-1.014	13.0309	-0.8895	5.8609	-0.8205	1.3195
	-1.013	13.0346	-0.8885	5.8626	-0.8195	1.3199
	-1.012	13.0378	-0.8875	5.8642	-0.8185	1.3204
	-1.011	13.041	-0.8865	5.8655	-0.8175	1.3204
	-1.01	13.043	-0.8855	5.8673	-0.8165	1.3203
	-1.009	13.0468	-0.8845	5.8673	-0.8155	1.3195
	-1.008	13.0494	-0.8835	5.8669	-0.8145	1.32
	-1.007	13.054	-0.8825	5.8686	-0.8135	1.3197
	-1.006	13.0573	-0.8815	5.8692	-0.8125	1.3208
	-1.005	13.0592	-0.8805	5.8713	-0.8115	1.321
	-1.004	13.0629	-0.8795	5.8725	-0.8105	1.3208
	-1.003	13.064	-0.8785	5.8733	-0.8095	1.3211
	-1.002	13.0673	-0.8775	5.8733	-0.8085	1.3195
	-1.001	13.0697	-0.8765	5.8741	-0.8075	1.32
	-1	13.0735	-0.8755	5.8755	-0.8065	1.3204
	-0.999	13.0766	-0.8745	5.8768	-0.8055	1.3209
	-0.998	13.0796	-0.8735	5.879	-0.8045	1.3206
	-0.997	13.081	-0.8725	5.8784	-0.8035	1.3202
	-0.996	13.0845	-0.8715	5.8788	-0.8025	1.3193
	-0.995	13.087	-0.8705	5.88	-0.8015	1.3197
	-0.994	13.0896	-0.8695	5.8811	-0.8005	1.3196
	-0.993	13.0919	-0.8685	5.8819	-0.7995	1.3202
	-0.992	13.0944	-0.8675	5.8827	-0.7985	1.3195
	-0.991	13.0961	-0.8665	5.8837	-0.7975	1.3198
	-0.99	13.0984	-0.8655	5.8842	-0.7965	1.319
	-0.989	13.1016	-0.8645	5.8832	-0.7955	1.3187
	-0.988	13.1025	-0.8635	5.8857	-0.7945	1.3192
	-0.987	13.1064	-0.8625	5.8858	-0.7935	1.3185
	-0.986	13.1087	-0.8615	5.8877	-0.7925	1.3192
	-0.985	13.1108	-0.8605	5.8879	-0.7915	1.3191
	-0.984	13.1125	-0.8595	5.889	-0.7905	1.3189
	-0.983	13.1145	-0.8585	5.8895	-0.7895	1.3171
	-0.982	13.1166	-0.8575	5.8894	-0.7885	1.3176
	-0.981	13.1205	-0.8565	5.89	-0.7875	1.3181
	-0.98	13.1221	-0.8555	5.8915	-0.7865	1.319
	-0.979	13.1247	-0.8545	5.8921	-0.7855	1.3185
	-0.978	13.1251	-0.8535	5.8929	-0.7845	1.3185
	-0.977	13.1281	-0.8525	5.893	-0.7835	1.3166
	-0.976	13.1302	-0.8515	5.8923	-0.7825	1.3173
	-0.975	13.1328	-0.8505	5.8936	-0.7815	1.317
	-0.974	13.135	-0.8495	5.8947	-0.7805	1.3173
	-0.973	13.1366	-0.8485	5.8957	-0.7795	1.3174
	-0.972	13.1383	-0.8475	5.8966	-0.7785	1.3164
	-0.971	13.1398	-0.8465	5.8968	-0.7775	1.3166
	-0.97	13.1426	-0.8455	5.8971	-0.7765	1.3156
	-0.969	13.1449	-0.8445	5.8982	-0.7755	1.3157
	-0.968	13.148	-0.8435	5.8995	-0.7745	1.3159
	-0.967	13.1492	-0.8425	5.9004	-0.7735	1.3173
	-0.966	13.1512	-0.8415	5.9008	-0.7725	1.3167
	-0.965	13.1514	-0.8405	5.9013	-0.7715	1.3158
	-0.964	13.1541	-0.8395	5.9022	-0.7705	1.3144
	-0.963	13.1563	-0.8385	5.9018	-0.7695	1.3148
	-0.962	13.1591	-0.8375	5.9026	-0.7685	1.3147
	-0.961	13.1607	-0.8365	5.9034	-0.7675	1.315
	-0.96	13.1624	-0.8355	5.9052	-0.7665	1.3151
	-0.959	13.1633	-0.8345	5.9053	-0.7655	1.3146
	-0.958	13.1645	-0.8335	5.9057	-0.7645	1.314
	-0.957	13.1661	-0.8325	5.9051	-0.7635	1.3133
	-0.956	13.169	-0.8315	5.9066	-0.7625	1.3133
	-0.955	13.1708	-0.8305	5.9067	-0.7615	1.3138
[truncated: 800 more rows]
